# Supplementary material for: Inducing multiple nicks promotes interhomolog homologous recombination to correct heterozygous mutations in somatic cells
Source: Nat Commun. 2023 Sep 15;14:5607. doi: 10.1038/s41467-023-41048-5 (PMC10504326; doi:10.1038/s41467-023-41048-5)
Supplement: Supplementary file 6 — Supplementary Data 2 [file 41467_2023_41048_MOESM6_ESM.xlsx]

## Sheet: Off-Target Results
Supplementary Data 2. Predicted off-targets of sgEx4_mt20s provided by IDT. The genomic loci are denoted with GRCh38/hg38 as the reference.
Rank	Sequence	PAM	Off-target score	Number of mismatches	Gene	Locus
1	GGACTCAGAGCAGGCAGGCG	GGG	11	3		chr10:-86963530
2	CTTCCCAGAGCAGGCAGGCA	GGG	13	4		chr1:+43221889
3	CTGCTCTGAGCAGGCAGGCG	GAG	15	3		chr10:-133444621
4	CTTCTCGGAGCCGGCAGGCG	CAG	17	2		chr17:-44219205
5	AGTCTC-CAGCAGGCAGGCG	TGG	20	3		chr14:+104471323
6	CGTCTCAGAAGCAGGCAGGCG	GAG	21	2	LOC105378620	chr1:+30748091
7	AGCCTCGG-GCAGGCAGGCG	GAG	27	3		chr17:-79508398
8	ACTCTCAGAGCAGGCAGGCC	GGG	27	4		chr2:-127046008
9	CGTCACAGAGCCAGGCAGGCG	GAG	28	3		chr14:-63974991
10	CTTCTAGAAGCAGGCAAGCG	TGG	28	4		chr2:+233938891
11	CCTGTCTGAGCAGGCAGGCA	GGG	28	4		chrX:+39877584
12	CTTCACAGAGCAGGCAGGCT	TAG	29	4		chr14:+100057562
13	CGCCTCGCAGCTAGGCAGGCG	GAG	30	3		chr1:-110606366
14	CCTCTCAAAGCAGGCAGGCC	CGG	30	4		chr1:-245367527
15	CGGCGCGG-GCAGGCAGGCG	GGG	31	3	EMID1	chr22:+29205958
16	TCTCTCGGGGCAGGCAGGCC	AGG	32	4		chr20:+61758054
17	CAGCTCAGAGCAGGCAGGCC	TGG	33	4		chr20:-57329254
18	GGTCTCAGGAGCCGGCAGGCG	GGG	35	3		chr11:+119808550
19	CGGCACAGAGCAGGCAGGCT	CAG	35	4		chr2:+43005887
20	CTTCTCGGGGCGGGCAGGCA	GAG	35	4		chr12:+120732499
21	CTTTTCTGAGCAGGCAGGCT	TGG	36	4		chr16:+4976736
22	CTGCTCAGAGCAGGCAGGTG	GGG	37	4		chr8:-144062448
23	CGACTCACTGCAGGCAGGCG	TGG	38	4		chr20:+61648043
24	TGTCTCAGAGCAGACAGGCA	GAG	39	4		chr2:-48842322
25	GGTCCCGGAGCAGGCAGGTA	AAG	40	4	TYRO3	chr15:-41567418
26	GGTCCCGGAGCAGGCAGGTA	AAG	40	4		chr15:+76260844
27	TGCCTCTGAGCAGGCAGGTG	TGG	40	4		chr3:+179752841
28	AGTTTCGCAGCAGGCAGCCG	GAG	41	4		chr19:+4191227
29	CGGCTCGGCGCCGGCAGGCG	AGG	43	3	SLC7A5	chr16:-87869304
30	CGACCCGGACAAGGCAGGCG	TGG	43	4		chr5:+176576172
31	CGGCGCGGCGCCGGCAGGCG	AGG	43	4	SMG1P2	chr16:-29613522
32	CGGCGCGGCGCCGGCAGGCG	AGG	43	4	SLC7A5P2	chr16:-21520247
33	CGCCACGGAGCAG-CAGGCG	CGG	45	3	DLG5	chr10:-77812015
34	CATCTCGGACAAGGCAGGCA	AGG	45	4		chr15:+100217175
35	CGTC-CGGAGGAGGCAGGCG	GGG	46	2		chr22:-48532082
36	GGTCGCGGAGCGGGCAGGTG	GGG	46	4	MUC12	chr7:-100991596
37	CGGGTCGGAGCA-GCAGGCG	GAG	47	3	ZFAND5	chr9:+72364814
38	CTTCACAGAGCAGGCAGGAG	TGG	48	4	FBXO10	chr9:+37510698
39	GGTTTCAGAGCAGGCAGGAG	AGG	48	4		chr3:-183500161
40	CCACTCCCAGCAGGCAGGCG	GGG	49	4		chr16:+1021081
41	CGTCT-GGAGCAGGCAGGCT	GAG	51	2		chr6:-35164001
42	CGGCTCTGAGCTGGCAGGCG	GAG	52	3	SYT9	chr11:+7252111
43	GGTTTCTGAGGAGGCAGGCG	GGG	52	4		chr3:-45032203
44	AGCCTCGGTGCAGGCAGGCC	AGG	52	4		chr7:-151831815
45	GGTCCCGGTGCAGGCAGGCT	GGG	52	4		chr6:+114020509
46	CATCT-GGAGCAGGCAGGTG	GGG	53	3	COMMD9	chr11:+36276139
47	CACCTCGGTGCAGGCAGGCT	GAG	54	4		chr3:-87575676
48	GGTCTCTGAGCAGCCAGGCG	CAG	55	3		chr17:-2036441
49	TGTCTCAGGGCAGGCAGGAG	AAG	55	4		chr13:+40239555
50	CATGTCTGAGCATGCAGGCG	AAG	55	4		chr1:+146213566
51	CATGTCTGAGCATGCAGGCG	AAG	55	4		chr1:+148664305
52	CGACT-GGACCAGGCAGGCG	TAG	56	3		chr8:-130357560
53	CGTCTCTGGAGCAGGCAGCCG	AAG	57	2	SNX29	chr16:+12563892
54	CGGCT-GGAGCAGGCAGGCT	TGG	57	3		chr8:-2455488
55	CGGCT-GGAGCAGGCAGGCT	TGG	57	3		chr8:+2266230
56	CTTCTTGCAGCCGGCAGGCG	AGG	57	4	CACNA1I	chr22:-39679827
57	CTGCTCAGAGCAGGCAGGGG	TGG	57	4		chr11:-88757513
58	TGTTTCTGAGCAGGCAGGGG	CAG	58	4		chr15:-78082883
59	CGTCCCAGGGCAGGCCGGCG	GAG	58	4	SHH	chr7:+155809917
60	CGCCTC-GAGCAGGCAGCCG	AAG	59	3	TTC22	chr1:+54781518
Supplementary Table 2. Predicted off-targets of sgEx4_mt20s provided by IDT (continue)
Rank	Sequence	PAM	Off-target score	Number of mismatches	Gene	Locus
61	TGTCTCAGAGAAGGCAGGAG	GAG	59	4		chr11:-78038242
62	GGTCTCGAAGAAGGCAGGAG	TGG	60	4		chrY:+21607616
63	GGTCTCTGAGCCGGCAGTCG	GGG	60	4		chr3:-53891577
64	CGTTTAGCAGCATGCAGGCG	GGG	60	4		chr16:+52935933
65	TGTCT-GGAGCTGGCAGGCG	GGG	61	3	LINC01107	chr2:+238511533
66	CGCCTGGAATCAGGCAGGCG	TAG	61	4		chr9:+63815551
67	CGCCTGGAATCAGGCAGGCG	TAG	61	4		chr9:-62800051
68	CGGCTCGGGACAGGCAGGTG	TGG	61	4		chr7:+71752227
69	CGGCGCGGGGCAGGCAGGGG	TGG	62	4		chr11:+763629
70	CGACGCGGGGCAGGAAGGCG	GAG	62	4	ST3GAL3	chr1:-43707633
71	CTTCTCTGTGCAGGCAGGTG	GAG	63	4		chr2:+72958521
72	CCCCTCGGAGCAGGCAGTCT	AGG	63	4		chr19:-44678850
73	AGGCTCTGAGCAGGCAGGGG	CAG	64	4		chr10:-128567035
74	CGACACTGAGCAGGCAGGAG	AGG	64	4		chr8:+11959014
75	TGTCTCGGCGCAAGCAGGCC	AAG	64	4	SALL3	chr18:+78980275
76	CGTCAAGGAGCCGGCAGGCT	TGG	64	4	ZBTB48	chr1:+6581031
77	ATTCTCGGAGCAAGCAGGAG	AGG	65	4		chr1:+214326727
78	TGTCTCTGGGCAGGCAGGGG	TGG	65	4		chr1:+54190127
79	GGTATCTGAGGAGGCAGGCG	GAG	65	4		chr9:-124492348
80	CAGCTCGGAGCAGGCAGGGA	GAG	66	4		chr2:+120633393
81	TGTCTCTGAGCAGCCAGGCA	AGG	66	4		chr6:+103607412
82	TGTCTCTGAGCAGGCAGGAA	GAG	66	4		chr8:-73121735
83	CGTCTC-CAGCAGGGAGGCG	GAG	67	3		chr10:+126516621
84	CCTCTCTGAGCACGCAGGCC	CAG	67	4		chr2:+26632116
85	CCTCTCAGAACAGCCAGGCG	CAG	67	4	PKD1L2	chr16:+81185563
86	AGTCTGTGAGAAGGCAGGCG	GAG	67	4		chr12:+27541481
87	CGTC-CGGAGCAGGCAGCCT	GGG	69	3		chr16:-88315906
88	GGTTTCGGAGCTGGCATGCG	GGG	69	4		chr19:-56197686
89	AGGCTCGGAGCGGCCAGGCG	GAG	69	4		chr1:+167221131
90	CGGCGCGGAGCCGGGAGGCG	GGG	70	4	TTC9	chr14:+70641881
91	CCTCT-GGAGCAGGGAGGCG	CGG	71	3		chr19:+1809606
92	AGTCT-GGAGCAGGGAGGCG	AGG	71	3		chr17:-51261089
93	CGGCTCGGCGCAGGCAGGAG	CGG	72	3		chr17:-73645199
94	CTTCTTGGAGCAGGCAGACA	GAG	72	4		chr15:-101397653
95	CCTCTAGGACCAGGCAGGTG	GAG	72	4		chr9:+112943270
96	CGTTGCGGTGCAGGGAGGCG	CAG	72	4		chr14:+101525696
97	GGTCT-GGAGCAGGCAGGGG	AGG	73	3		chr7:-4003247
98	CGTCTCTGGGCAGGAAGGCA	CAG	73	4		chr5:+1067338
99	CGTCGCGGGGCGGGCCGGCG	GGG	73	4		chr21:+8433859
