# Supplementary material for: Inducing multiple nicks promotes interhomolog homologous recombination to correct heterozygous mutations in somatic cells
Source: Nat Commun. 2023 Sep 15;14:5607. doi: 10.1038/s41467-023-41048-5 (PMC10504326; doi:10.1038/s41467-023-41048-5)
Supplement: Supplementary file 7 — Supplementary Data 3 [file 41467_2023_41048_MOESM7_ESM.xlsx]

## Sheet: Off-Target Results
Supplementary Data 3. Predicted off-targets of sgS8 provided by IDT. The genomic loci are denoted with GRCh38/hg38 as the reference.
Rank	Sequence	PAM	Off-target score	Number of mismatches	Gene	Locus
1	CTCTTCCCATCTATACCTCC	TGG	0	2		chr20:+9270339
2	TCCTTCTGATCTATACCTCC	TGG	12	4		chrY:+19081071
3	AG-TTCCCATATATACCTCC	AAG	16	2		chr5:-27226932
4	AGCTTCCTGTCCATGCCTCC	TGG	22	4		chr7:-74272702
5	AGCAACCAATCCATACCTCC	AGG	27	4		chr2:-106637778
6	ACCTTCC-ATCTATACCTCA	AAG	30	3		chrX:-25264514
7	ATCTGCCCACCTATGCCTCC	TAG	32	4		chr20:+31768172
8	GCCTTCCCATCT-TACCTCC	TGG	33	3		chr8:+8034399
9	GCCTTCCCATCT-TACCTCC	TGG	33	3		chr8:-7711692
10	GCCTTCCCATCT-TACCTCC	TGG	33	3		chr8:-7253153
11	GCCTTCCCATCT-TACCTCC	TGG	33	3		chr8:+7586407
12	AACCTCCCATCTATGACTCC	CAG	35	4		chr4:+188408731
13	AACATCCCATCT-TACCTCC	AAG	36	3		chr5:+59823686
14	AGCTGCCCATCTGTGCCTCC	TGG	37	3		chr7:-2007077
15	ACCTACCCATCTATACATCC	AAG	39	3		chr16:-5930248
16	AGGTACCCATCTATGCTTCC	TGG	39	4		chr13:+70413904
17	AACTTCCCTTCCATGCCTCC	TAG	40	4		chrX:+110743237
18	AATTTCTCATCTATATCTCC	TGG	40	4		chr12:-105753804
19	CCCTTCTCATCTGTACCTCC	CAG	41	4		chr1:-33249693
20	AAGTTCCCATTCATACCTCC	CGG	42	4		chr7:-18400551
21	ATCTACCCATAAATACCTCC	AGG	43	4	PRKD3	chr2:-37251281
22	TGTTTCCAAACTATACCTCC	AGG	44	4		chr11:+16677087
23	TGTTTCCAAACTATACCTCC	AGG	44	4		chr15:-44744858
24	AGCTTCCTCATTCATACCTCC	TGG	45	3		chr16:+24056232
25	AGCTACCCATACATACTTCC	AGG	47	4		chr12:+110567468
26	ATCTGCCCAGCTATGCCTCC	CAG	47	4		chr17:+41874375
27	ATCTTCCTATCTCTACCTCC	TGG	48	3		chr13:-47211153
28	GGCTCCCCCTCTGTACCTCC	CAG	49	4	NUDT16L1	chr16:+4692126
29	TGCTGCACATCTCTACCTCC	CAG	49	4		chr3:+61372796
30	GGCCTCCCATCCATACCTCT	CAG	49	4		chr9:-136262648
31	ATCTTCCCATCTAAGCCTCC	CAG	50	3		chr16:-84861823
32	AGGTT-CCAACTATACCTCC	AAG	50	3		chr16:+30475510
33	ATCTTCCCATCTAAGCCTCC	CAG	50	3		chr13:+49971022
34	ATCCTCCCATCTAAGCCTCC	CAG	50	4		chr1:-169321253
35	ATCCTCCCATCTAAGCCTCC	CAG	50	4		chr10:-70013870
36	ATCTTCCCACTCTATACTTCC	CAG	51	3		chr11:+4569554
37	ACCTTCCCTTC-ATACCTCC	AGG	51	3		chr11:+126681270
38	TGCTTCCTATCCACACCTCC	CAG	51	4		chr17:+43619753
39	ATATTCCTATCTATTCCTCC	TAG	51	4		chr8:-103804616
40	AGCTTCACA-CTATACCTTC	AAG	52	3		chr14:+21027299
41	AGC-TCCTATCTATAGCTCC	CAG	52	3		chr7:+103016358
42	AGC-TCCCGTCTACACCTCC	CAG	53	3		chr2:+4157839
43	ATCTTCCTACCTATACCTTC	TGG	53	4		chr1:-221822530
44	AGCTTCC-ATCCATACCTCT	GAG	54	3		chr10:-84923077
45	AGCCTCCC-TCTGTACCTCC	AGG	54	3		chr9:-123376220
46	AGCCTCCC-TCTATACTTCC	TAG	54	3		chr1:-205430405
47	AGCTCCCCATCCATTCCTCC	TGG	56	3		chr15:-80326412
48	ATCCTCCCATCTCTGCCTCC	CAG	56	4		chr10:-34300413
49	TGCTACTCATCTATACCACC	TGG	56	4		chr17:-9442806
50	ATCCTCCCATCTCTGCCTCC	CAG	56	4		chr20:+35110269
51	ATCCTCCCATCTAGGCCTCC	CAG	56	4		chr3:-144690754
52	ATCCTCCCATCTCTGCCTCC	CAG	56	4		chr3:-15422084
53	AGGTTCCTATCTATACCTTA	AAG	56	4		chr16:+72223882
54	AGTCTCCCATCTATATTTCC	AGG	57	4		chr13:+52157658
55	AGCTACCCGACTATAACTCC	TGG	58	4		chr7:+75577474
56	AGCTTCAAATTCATACCTCC	CAG	58	4	LOC105372556	chr20:+21088001
57	AACTTCCTATTTATATCTCC	AGG	58	4		chr2:+181393589
58	AGGTTCCGATCTATGGCTCC	CAG	60	4		chrX:-58397186
59	AGATACGCATCTATACGTCC	AAG	60	4		chr5:-108360605
60	AGATTACTATCTATACATCC	TGG	61	4		chr5:-9182841
Supplementary Table 3. Predicted off-targets of sgS8 provided by IDT (continue)
Rank	Sequence	PAM	Off-target score	Number of mismatches	Gene	Locus
61	CCCTTCTCATCTATAGCTCC	AAG	62	4		chr1:+233411224
62	GGCTTCCCCTCTA-ACCTCC	CAG	63	3		chr4:+116726478
63	AGCTTCCCAT-TGTGCCTCC	TGG	63	3		chr11:+35167381
64	AGGTTCCCACCTGTGCCTCC	AAG	63	4		chr1:+41562278
65	AGCT-CCAATCTACACCTCC	CAG	64	3		chrY:-8102532
66	AGCCTCCCCTCCTTACCTCC	GGG	64	4	FAM87A	chr8:+379795
67	ATTTTCCCCTCTATACCTCT	GAG	65	4		chr6:-108596435
68	TGTTTCCCATCTTTATCTCC	AGG	65	4		chr1:+90458685
69	ATCCTCCCACCTAAACCTCC	CAG	66	4		chr1:-100431743
70	ACATTCCCTTCTATACATCC	CAG	66	4		chr11:-9509016
71	ACCTTCCACTCTGTACCTCC	CAG	66	4		chr5:+154355928
72	TCCTTCCCTTCTAAACCTCC	AAG	67	4		chr12:-91612646
73	AGTTTCCCATCTAT-CCTCA	CAG	68	3		chr4:+16530700
74	TCCTTCCCATCTGTACATCC	CAG	68	4		chr3:+68861058
75	AGTTTCTCCTTTATACCTCC	TGG	68	4		chr10:+128216247
76	TGCTGCCCATCTACACCTCA	CGG	69	4	MEG3	chr14:+100828794
77	GGCTTCACATCTGTACATCC	TGG	69	4		chr3:+179919067
78	ATCTTCCCACCTTTGCCTCC	CAG	69	4		chr21:+31015833
79	AGCTACCCCTCCATACCTCT	TGG	69	4		chr4:+165363337
80	AGATT-CCATCTACACCTCC	AAG	70	3		chr15:+47112337
81	AGCT-CCAATCTATAGCTCC	CAG	70	3		chr4:-170363964
82	AGCT-CCAATCTATAGCTCC	TAG	70	3		chr4:-157927724
83	AGGTTAGCATCTGTACCTCC	AAG	70	4		chr10:-71725850
84	AGCTACACATCTATAACTCT	AAG	70	4		chrY:-19950913
85	ATCTTCCCCTCTAAGCCTCC	CAG	70	4		chr19:-32981296
86	AGATTCCCATCTAT-CTTCC	TAG	71	3		chr12:-51942403
87	ACCTTCCCATACTATTCCTCC	TGG	71	3		chr10:-109316374
88	AGCTCCCCATCTTTACCCCC	AGG	71	3		chr2:+64238690
89	AACTTCCCATCTGTGCCCCC	AGG	71	4		chr20:-19006430
90	AGCCTCCCACCTCTACCTCC	AGG	72	3		chr12:-13027578
91	ACCTCCCCACCTCTACCTCC	CAG	72	4		chr1:+143422323
92	AAATTCCCATGTATAACTCC	CAG	72	4		chrX:+32191028
93	ACCTCCCCACCTCTACCTCC	CAG	72	4		chr2:+91657616
94	AACTTCCAGTCTCTACCTCC	AGG	72	4		chr3:-49875903
95	CGCCTCCCATTTATACGTCC	CGG	72	4		chr2:-196799787
96	ACCTCCCCACCTCTACCTCC	CAG	72	4		chr1:-144718419
97	ATCTGCCCACCTCTACCTCC	CAG	72	4		chr16:-89471551
98	ACCTCCCCACCTCTACCTCC	CAG	72	4		chr2:+89583255
99	ATCTGCCCACCTCTACCTCC	CAG	72	4		chr16:+23751172
