# Supplementary material for: Inducing multiple nicks promotes interhomolog homologous recombination to correct heterozygous mutations in somatic cells
Source: Nat Commun. 2023 Sep 15;14:5607. doi: 10.1038/s41467-023-41048-5 (PMC10504326; doi:10.1038/s41467-023-41048-5)
Supplement: Supplementary file 8 — Supplementary Data 4 [file 41467_2023_41048_MOESM8_ESM.xlsx]

## Sheet: Off-Target Results
Supplementary Data 4. Predicted off-targets of sgS14 provided by IDT. The genomic loci are denoted with GRCh38/hg38 as the reference.
Rank	Sequence	PAM	Off-target score	Number of mismatches	Gene	Locus
1	AACCACAGAAGGCCGCACGC	AGG	9	4		chr7:+156127312
2	GCACACTCAAGGCCACACGC	AGG	16	4		chr20:+63471053
3	CACCACTGGAGGCCACACGC	TAG	19	4		chr14:+101174467
4	ACCCAC--AAGGCCACACGC	TGG	23	3	PLPP4,LINC01561	chr10:-120599004
5	TCACACCAAAGGACACACGC	AGG	24	3		chr10:+43233786
6	TACCTCAGAAGGCCATACGC	AGG	27	4		chr8:+56035037
7	CCCCACCCAAG-CCACACGC	TAG	28	3		chr4:-55318232
8	ACTCACCCAAGGCCACACTC	TAG	28	4		chr17:-37824178
9	CCCCACCAATGGCCACACTC	TAG	35	4		chr5:-72564594
10	GCCTACCCAAGGCCACACAC	CAG	38	4		chr1:+154833613
11	CCCTACCCAAGGCCACACAC	TAG	38	4		chr1:-39339885
12	TCTCACCAATGGCCACACTC	AGG	38	4		chr4:+147008976
13	ACCCACAGAAGTCCACACGC	AAG	41	3		chr17:+66915751
14	TCCCACAGGTGGCCACACGA	GGG	42	4		chr12:+117155358
15	TCCCACC-AAAGCCACACAC	CAG	43	3		chr4:+184260635
16	TCCCACACAAGTCCACACGC	CAG	43	3	RGS6	chr14:-71933157
17	TCTGACCCAAGGCCACACCC	TGG	43	4		chr11:-66266728
18	TCCGCCCAAAGGTCACACGC	TAG	44	4		chr7:+76392988
19	ACCCGCCCAAGGCCACCCGC	TAG	45	4		chr10:-93062357
20	TCTCACAGAAGCCCACACGA	GAG	45	4		chr4:-157943537
21	TATCACTGAAGGCCACACCC	CAG	45	4		chr20:+41713968
22	TCCCA---AAGGCCACACGC	AAG	47	3		chr16:+81486062
23	TCCCACC--AGGTCACACGC	TGG	47	3		chr2:-235707787
24	TCCCACC--AGGTCACACGC	CGG	47	3		chr2:-235707548
25	TAGCACAGAATGCCACACGC	TAG	47	4		chr8:-138711865
26	CCCCACCGACAGCCACACTC	CAG	48	4		chr21:-34524833
27	CCCCTCTGAAGGCCACACAC	AGG	49	4	LOC101929227	chr11:+120869368
28	TCCCTCCCAAGGTCACACCC	AGG	50	4		chr2:-134227647
29	CCCCACCAGAGGCCACATGC	TGG	51	4	TMEM37	chr2:-119437513
30	CCCCACCTAAGGCCACATGC	CAG	52	3		chr17:-33138986
31	TACC-CCGAAGGCCACAGGC	AGG	52	3		chr10:+69499950
32	TCCCTCTGATGGCCACACCC	TGG	52	4		chr14:-33915191
33	TCCCACAGGGGGCCACACCC	TGG	53	4		chr12:-111353051
34	TCCCCCCGAAACACACACGC	AGG	53	4		chr18:+76424538
35	TCCCCCCGAAACACACACGC	AGG	53	4		chr18:+76424962
36	TCTCACCCAAGGCCTCACGC	AAG	54	3		chr1:-221928534
37	ACTCACCCAAGGCCACAGGC	AAG	54	4		chr13:-110093884
38	GCCCACCCAAGGTCACACAC	TGG	55	4		chr16:-71343760
39	TTCCTCGGAAGGCCACACAC	CAG	56	4		chr11:+64137681
40	ACCCGCCTAATGCCACACGC	AGG	56	4		chr1:-22380025
41	TCCCACCCAGAGGCCACACCC	CAG	57	3		chr3:-47333101
42	TCCCACCAGAGGGCACACGC	AAG	58	3		chr7:-98237229
43	TCCCACCCCTGGCCAAACGC	AGG	58	4		chr7:-51473775
44	TCTCCCCAAAGGCCACACAC	GGG	58	4		chr11:+86130282
45	TTCCACCTTAGGCCACACTC	TGG	59	4		chr17:-43844579
46	CCCCACCAGAGGCCACAGGC	TGG	59	4		chr16:+87660485
47	GCCCACAGATGGCCACTCGC	TAG	59	4		chr10:+131088816
48	TCCC-CCGAAGGCCAAACCC	AAG	60	3		chr7:-129409129
49	ACCCAACGAAGTCCACACGC	CAG	60	3		chr19:+1742842
50	CCCCACAGAAGGTCACACGT	GGG	60	4		chr1:-210715746
51	TCAGACCCAAGGCCACAGGC	TGG	61	4		chr15:-64877703
52	GCCCCCCGAAGCCCACACCC	AGG	62	4	SLC6A7	chr5:-150202384
53	TCCCACCCCACACCACACGC	TGG	62	4		chr10:-73774800
54	TTCCACCGAAGCCCACAAGC	AGG	64	3		chr14:-68757112
55	TCCAACCCAAGGACACACCC	AAG	64	4		chr15:-27360634
56	CCACACCGAGGGCCCCACGC	TGG	64	4		chr11:-2520345
57	TCCCACAGTAGCCCACACTC	TGG	65	4		chr14:-72159317
58	TCCCAAAGCAGGCCACACGA	TAG	66	4		chr9:+131695349
59	ACCCACCCAGGGCCACAGGC	TGG	66	4	RNF225	chr19:+58395378
60	TCCCATCGG-GGCCACACGC	GGG	67	3		chr8:-101493332
Supplementary Table 4. Predicted off-targets of sgS14 provided by IDT (Continue)
Rank	Sequence	PAM	Off-target score	Number of mismatches	Gene	Locus
61	AGCCACTGGAGGCCACACGC	AGG	67	4		chr18:+76346844
62	TCCCACC-AAGGCCAAACAC	GAG	68	3		chr10:+103745709
63	GTCCACCGCAGGGCACACGC	CAG	68	4		chr2:+134719848
64	TCCCACCTATGTCCGCACGC	AAG	68	4		chr8:-57994244
65	ACCCACTGCAGGCCACACAC	GGG	68	4		chr2:-121038191
66	TCTCACCGAAGG-CACACAC	AAG	72	3		chr8:+46274734
67	TCCCTCCCAAGGCAACACTC	CAG	72	4		chr1:-176268884
68	TCCCACAGAAAGCCACACTG	GGG	73	4		chr20:+44620233
69	TCCGACCCAGGGCCACAAGC	TGG	73	4		chr17:-19040263
70	TCCGACCCAGGGCCACAAGC	TGG	73	4		chr17:+19134262
71	TCCCACACAAGGCCACATCC	TGG	74	4		chr6:+168136189
72	TCCCACTCAAGGACACATGC	CAG	74	4		chr14:+75352213
73	TACCACCCAAGGCCACACCT	GAG	74	4	C6orf132	chr6:-42105970
74	GCCCACAGAAGACCACAGGC	TGG	75	4		chr1:-60858659
75	TCCCAACCTAGGCCACACCC	TGG	77	4		chr7:-140036192
76	TCACACCCTAGGCCACAAGC	TGG	77	4		chr5:+179357482
77	TCCCAATGAAGGCCCCACGC	GAG	79	3		chr21:-45018258
78	TCCCGGCTCAGGCCACACGC	AGG	79	4		chr8:+30250054
79	TACCACAGAAGGCCACAACC	CAG	79	4		chr19:+12531635
80	TCCCAC-GAGGGCCACACGG	GAG	80	3	TTC27	chr2:-32628242
81	GGCCACCCAAGGCCACACCC	AGG	80	4	BOP1	chr8:-144263068
82	CCCCACCCAAGGCCACACAT	GGG	80	4		chrX:-137648292
83	TCCCACTATAGGCCACATGC	AAG	81	4		chr4:+176045543
84	TCCCACCCAAGGCCGCACCT	CGG	82	4	BRDT	chr1:-91949562
85	TCCCACCCAGGCCCACAGGC	TGG	82	4		chr3:-127038853
86	TCCCACCCAGGCCCAGACGC	AGG	83	4	CNPY3,CNPY3-GNMT	chr6:+42929181
87	TCCAGCCGCAGGCCACAGGC	TAG	83	4		chr16:+31141591
88	ACCCACCAAATGCCACACAC	CAG	83	4		chr6:+36350291
89	TCCCTCCGAAGGCCACCTGC	AAG	84	3		chr17:-81710337
90	TCCCTCTGTAGGCAACACGC	AGG	84	4		chr3:-150150495
91	TTCCACCTAAGGCCACAGGA	GGG	85	4		chr7:+51733131
92	TCCCATCCAGGGCCACACCC	AGG	85	4		chr16:-47042940
93	CCCCACCCAAGGCCACACAG	CAG	85	4		chr19:-764768
94	TCCTACCCAAGGCCACACAG	CAG	85	4		chr16:+28057818
95	TCCCACCTGAGGACACAGGC	CAG	86	4		chr2:-131005667
96	TCTCAGAGAAGGCCACACAC	AAG	87	4		chr5:-176890173
97	GCCTACCGAAGGCCACATGG	CAG	88	4		chrX:+38165190
98	TCTCACCCAAGGCCACACAG	TGG	88	4		chr3:-49530562
99	GCCCAACGAATGCCACACGA	AGG	89	4		chr9:-137725261
