# Supplementary material for: Inducing multiple nicks promotes interhomolog homologous recombination to correct heterozygous mutations in somatic cells
Source: Nat Commun. 2023 Sep 15;14:5607. doi: 10.1038/s41467-023-41048-5 (PMC10504326; doi:10.1038/s41467-023-41048-5)
Supplement: Supplementary file 9 — Supplementary Data 5 [file 41467_2023_41048_MOESM9_ESM.xlsx]

## Sheet: Off-Target Results
Supplementary Data 5. Predicted off-targets of sgS34 provided by IDT. The genomic loci are denoted with GRCh38/hg38 as the reference.
Rank	Sequence	PAM	Off-target score	Number of mismatches	Gene	Locus
1	TCCTTTGTCAGCCACGCCCA	CAG	4	3		chr3:-57099328
2	GTCCATG-CAGCCACGCCCA	TGG	5	3	TSPAN15	chr10:+69507417
3	ACATATGACTGCCACGCCCA	GGG	11	3		chrX:-130143253
4	CCCTACACCAGCCACGCCCA	GGG	15	4		chr20:+36878115
5	TCCCATGCCAGCCACACCCA	TAG	20	4	LOC105378258	chr12:+121087495
6	GAGTATGACAACCACACCCA	AAG	20	4		chr13:+54231709
7	GCTGATGCCAGCCACACCCA	CAG	23	4		chr11:-70547998
8	TCATATGACA-CCACGCCCA	TAG	28	3		chr13:+57487349
9	GCCTGTGGCAGACACGCCCA	CAG	29	3		chr22:+46564322
10	TCCTCTGGCACCCACGCCCA	GGG	31	4		chr16:-1320808
11	TCCCATGACAGCAACACCCA	TAG	35	4		chr8:-48245959
12	GCCTCCTCCAGCCACGCCCA	TGG	38	4		chr11:-69966291
13	GCCTATGGCCGCCACACCCA	GGG	39	3		chr15:-61563664
14	ACCCATGGCAGCCACGGCCA	GGG	39	4	MBOAT4	chr8:+30138704
15	CCCCATGGCAGCCACGGCCA	GGG	39	4		chr17:+4088388
16	GCCT---ACAGCCACGCCCA	CAG	45	3		chr2:+240579912
17	GCCTTTGGCAGCCAAGCCCA	AAG	47	3	ADAMTSL1	chr9:-18861735
18	GCATTTGACACCCACGTCCA	TAG	47	4		chr9:-1841120
19	TCCTGTAACAGCCAAGCCCA	CAG	49	4		chr2:+2951743
20	TCGTATGACAGCCACTCCCA	GAG	50	3		chr7:-101887752
21	TCCAATGACAGCCAGGCCCA	GAG	50	3		chr12:-13340382
22	GCTTCTGACAACCACGTCCA	TAG	50	4		chr20:-36426800
23	GCCTGAGACAGCACACGCCCA	GGG	51	3		chr16:+85365284
24	ACCTTTGGCAGCCACCCCCA	GGG	51	4	PSAPL1	chr4:+7432784
25	GCCCCTGGAAGCCACGCCCA	GGG	51	4		chr17:+68197501
26	GCCAATGACACCTACACCCA	CGG	51	4		chr22:+38201758
27	ACCAATAACAGCCAAGCCCA	GAG	51	4		chr1:-189728349
28	GCCTGTGCCAGCCTCGCCCA	TAG	52	3		chr17:-66376272
29	GCCCTTGCCAGCCACGCACA	CAG	53	4		chr4:+8765646
30	TCCTGTGCCAGCCACTCCCA	AAG	53	4		chr2:-15928467
31	GCTTATG-CAGCCTCGCCCA	GAG	55	3		chr14:-32242906
32	GCAAATGCCAGCCAAGCCCA	TAG	55	4		chr21:-32363389
33	ACCTATGCCAACCACCCCCA	CAG	56	4		chr2:-238336959
34	GCCTCAGCCAGCAACGCCCA	AGG	56	4	PPP1R16A	chr8:-144478418
35	GCAAATGTCAGCCCCGCCCA	TAG	56	4		chr9:-129587761
36	GACTATGGCAGCCACACTCA	GGG	57	4		chr18:+61638873
37	GCCAATGGCAGCCACAACCA	GGG	58	4		chr6:-170359975
38	GCCTCTC-CAGCCACGCCCA	CAG	59	3		chr9:-76552967
39	GCCCATGACAGCCATCACCCA	AGG	59	3		chr5:-5597414
40	GCCAGTTACAGCCAAGCCCA	AAG	59	4		chr3:+8321368
41	ACCGATGACACCCAAGCCCA	AAG	61	4		chr11:-22564635
42	ACCTACAACAGCCACCCCCA	GAG	61	4		chr19:+10117258
43	TCCTATGACAGCCAAACCCA	GAG	62	3		chr8:+23392126
44	GCATAAGACAGACACACCCA	GAG	63	4		chr12:+127346972
45	GCCAACAACAGCCACGCCGA	GAG	63	4		chr10:-48278777
46	GCGAATGACGGGCACGCCCA	GGG	64	4		chr14:-103128416
47	CCCTGTGACAGCGACACCCA	AGG	65	4		chr15:+100765865
48	GCATAT-ACAGCCACGCCAA	GGG	66	3		chr3:-50370653
49	GCCTGGGACAGCCACACCCA	GAG	66	3	DCDC2C	chr2:+3844298
50	GCCAAT-ACAGCCAAGCCCA	GAG	67	3		chr19:-14854749
51	GCCTCTGAAAGCCACACCCA	GGG	67	3		chr5:-697563
52	GACTATGTCAGCCACACACA	CAG	67	4		chr11:+79271919
53	GCCTTTGACTGCCACACTCA	GAG	67	4		chr17:-81426605
54	GCCTCTG-CAGCCAGGCCCA	GGG	68	3		chr17:+83174661
55	GCCT-TGACAGCTATGCCCA	AGG	68	3		chr12:-68590610
56	CCCTATGAC-GCCTCGCCCA	GAG	69	3	PHKA2	chrX:+18892618
57	GCGTCTGAAAGCCACACCCA	GGG	69	4		chr5:-788894
58	GCTTCTGCCAGCCCCGCCCA	GGG	71	4		chr19:-1195487
59	GCTTCTGCCAGCCCCGCCCA	GGG	71	4		chr19:-1197301
60	GCCCATGACA-CCAAGCCCA	TGG	72	3		chrX:-52419899
Supplementary Table 5. Predicted off-targets of sgS34 provided by IDT (continue)
Rank	Sequence	PAM	Off-target score	Number of mismatches	Gene	Locus
61	GCCCATGACTCCCATGCCCA	CAG	72	4		chr9:-134369657
62	ACCTATGACAGGCCAGGCCCA	GAG	73	3		chr22:-41288400
63	GCCAA-GACAGCCACGCCAA	AGG	73	3	LOC105375114	chr7:-118820
64	GCCTCAGCCAGCCACGCCCT	CGG	73	4		chr2:-224126223
65	GCCAAAGCCAGCCACGCCCC	AGG	73	4		chr7:+5362548
66	GCCCATGACAG-CATGCCCA	CAG	74	3		chrX:+119633647
67	TCCTATGACA-CCACTCCCA	GGG	74	3	ZNF467	chr7:-149776267
68	GCCTATGTCTCCCAGGCCCA	TGG	74	4		chr19:-12041885
69	GCCTATGACACCCAAACCCA	AAG	77	3		chr12:-6939935
70	GACTATGGGAGCCACTCCCA	TAG	77	4		chr8:+42260934
71	GCCTCTGAGGGCTACGCCCA	CGG	77	4	LOC105369162	chr22:+48594435
72	GCATATGACAGACACTCCCA	GAG	78	3		chrX:+79885850
73	TCCTGTGAGAGCCACTCCCA	GAG	78	4		chr18:-24988695
74	ACATATGACAGACACTCCCA	GAG	78	4		chr8:+90657748
75	GCCTATGCCAGCAACAGCCA	CGG	78	4		chr5:+38532496
76	TCCTATGATAGCAACACCCA	TGG	79	4		chr3:-46551275
77	GCATATGGCAGACACCCCCA	GAG	80	4		chr2:+3199022
78	GCCTAT-ACAGCCAGACCCA	CAG	81	3		chr11:-114239196
79	GCCTCTGGCACCCACCCCCA	GAG	81	4		chr6:-35408668
80	GCCTCAAACAGCCAAGCCCA	GGG	81	4	TMEM129	chr4:+1716196
81	GTCTATGAAAGCCATGCCCA	GAG	83	3		chr17:+34053875
82	GCATAAGACAGCTACTCCCA	GAG	84	4		chr13:-65236984
83	GCCTCTGGCAGTCACTCCCA	AGG	85	4		chr22:-43440767
84	GCCTATGGCCCCCAGGCCCA	CAG	85	4		chr3:+129107959
85	GCCTATGAAACCAACACCCA	GAG	85	4	LINC00607	chr2:-215612412
86	GCATTTCACAGCCAAGCCCA	GAG	87	4		chr7:-154768122
87	GACTGTGACAGCCACTGCCA	CAG	88	4		chr19:-18993910
88	CCCTGTGACAGCCACTGCCA	AGG	88	4		chr7:+150946373
89	GCCTCTGACAACCACGTTCA	TGG	88	4	SLC38A5	chrX:+48458810
90	GCCAATCACAGCCACTCCCA	GAG	89	3		chr19:+1133790
91	GCTTATGTCATCCACGGCCA	TGG	89	4		chr20:-42068313
92	GCCTGGGGCAGCCACGGCCA	AGG	89	4		chr22:-46104489
93	GCCT-TGACAGCCACTGCCA	GGG	90	3	LOC105378771	chr1:-63669556
94	GCAAATGACAGCCACGGCAA	GGG	90	4		chr11:-33657866
95	GCAGATGACAGCCACGGGCA	CAG	90	4		chr18:-8810832
96	GCCTGTGACAACCCCGGCCA	GGG	90	4		chr16:+77673
97	GCCTCTGA-AGCCACCCCCA	AAG	91	3		chr17:+46973909
98	GCACATGACAGCCATGCTCA	GGG	91	4		chr6:+15801421
99	GCCTACGGCAGGCACGGCCA	GGG	92	4	RTP5	chr2:-241873141
