# Supplementary material for: Inducing multiple nicks promotes interhomolog homologous recombination to correct heterozygous mutations in somatic cells
Source: Nat Commun. 2023 Sep 15;14:5607. doi: 10.1038/s41467-023-41048-5 (PMC10504326; doi:10.1038/s41467-023-41048-5)
Supplement: Supplementary file 10 — Supplementary Data 6 [file 41467_2023_41048_MOESM10_ESM.xlsx]

## Sheet: Cell lines and culture medium
Supplementary Data 6. Cell lines and culture meia.
Cell line	SOURCE	IDENTIFIER	Available from	Culture Medium
TK6(IVGT)	JCRB	JCRB1435	JCRB	The standard culture medium (SCM): RPMI1640 (Nacalai Tesuque) supplemented with 5% horse serum (Invitrogen), 0.1 mg/mL sodium pyruvate (Nacalai Tesque), and 100 U/mL penicillin and l00 µg/mL streptomycin (Nacalai Tesque). The recovery medium: RPMI1640 (Nacalai Tesuque) supplemented with 10% horse serum (Invitrogen), 0.2 mg/mL sodium pyruvate (Nacalai Tesque), and 100 U/mL penicillin and l00 µg/mL…
TK6261	This paper	n.a.	S.N.
TK6261_EGFP	This paper	n.a.	S.N.
TK6261_mCherry	This paper	n.a.	S.N.
TK6261_S43v11	This paper	n.a.	S.N.
TK6261_S43v44	This paper	n.a.	S.N.
TK6261_int5v32	This paper	n.a.	S.N.
TK6261_S62v49	This paper	n.a.	S.N.
TK6261_LD407E	This paper	n.a.	S.N.
TK6261_FANCAmt/mt#C3	This paper	n.a.	S.N.
TK6261_FANCAmt/mt#D2	This paper	n.a.	S.N.
TSCER2	Honma et al. Environ Mol Mutagen 2003	PMID: 14673874	M.Y.
TSCER2 RAD54-/-	Hoa et al. Genes Cells 2015	PMID:26525166	H.S.
TSCER2 XRCC1-/-	Saha et al. Environ Mol Mutagen 2018	PMID:29761828	H.S.
TSCER2 XPA-/-	Saha et al. Environ Mol Mutagen 2018	PMID:29761828	H.S.
TSCER2 MUS81-/-	Rahman et al. J Biol Chem 2020	PMID: 3453991	H.S.
TSCER2 BLM-/-	Suzuki et al. Mol Cell Biol. 2016	PMID: 27601585	M.Y.
TSCER2 MSH2-/-	Rahman et al. J Biol Chem 2020	PMID: 3453991	H.S.
TSCER2 MLH1-/-	Rahman et al. J Biol Chem 2020	PMID: 3453991	H.S.
TSCER2 MLH3-/-	Rahman et al. J Biol Chem 2020	PMID: 3453991	H.S.
TSCER2 SMARCAL1-/-	Keka et al. Nucleic Acids Res 2015	PMID: 26089390	H.S.
TSCER2 EXO1-/-	Kratz et al. Mol Cell Biol 2021	PMID: 34228493	H.S.
TSCER2 POLQ-/-	This paper	n.a.	H.S.
TSCER2(TIR)	Hoa et al. Genes Cells 2015	PMID: 26525166	H.S.
TSCER2(TIR) CtIPCtIP-AID/CtIP-AID	Hoa et al. Genes Cells 2015	PMID: 26525166	H.S.
TSCER2(TIR) BRCA1BRCA1-AID/BRCA1-AID	Sasanuma et al. Proc Natl Acad Sci U S A 2018	PMID: 30352856	H.S.
TSCER2(TIR) BRCA2BRCA2-AID/BRCA2-AID/BRCA2-AID	This paper	n.a.	H.S.
AP39P	JCRB	JCRB3068	JCRB	RPMI1640 medium with 20% fetal bovine serum
FA18JTO	JCRB	JCRB0315	JCRB	MEM alpha with 10% heat inactivated fetal bovine serum
FA18JTO hTERT	JCRB	JCRB3007	JCRB	MEM alpha with 10% heat inactivated fetal bovine serum
AP66S hTERT	JCRB	JCRB3066	JCRB	MEM alpha with 10% heat inactivated fetal bovine serum
			JCRB	The Japanese Collection of Research Bioresources Cell Bank, Osaka, Japan
			M.Y.	Dr. M. Yasui, National Institute of Health Sciences, Japan
			H.S.	H. Sasanuma, Tokyo Metropolitan Institute of Medical Science, Japan,
			S.N.	S. Nakada, Osaka University, Japan
