# Supplementary material for: Inducing multiple nicks promotes interhomolog homologous recombination to correct heterozygous mutations in somatic cells
Source: Nat Commun. 2023 Sep 15;14:5607. doi: 10.1038/s41467-023-41048-5 (PMC10504326; doi:10.1038/s41467-023-41048-5)
Supplement: Supplementary file 11 — Supplementary Data 7 [file 41467_2023_41048_MOESM11_ESM.xlsx]

## Sheet: Primers
Supplementary Data 7. Oligonucleotides.
Primers for short PCR
Target	Forward		Reverse
	Name	Sequence	Name	Sequence
TK1 intron 3 (sgS62)	S62_F2	TTGGGGCTTGGAGTTGCAT	S62_R2	CTTGTGACACACGGGCAGAA
TK1 exon 4	TKex4shortF4	TTTTCTGGACGAGGGCCTTTC	TKex4shortR4	CTTCCAAGTCAGCGAGGGAAAA
TK1 intron 4 (sgS8)	TK_S8_F1	CCTCATGGTTCCTTTTGCTTG	S8_NGS_R	GGTGGGAAAATCGCTTGAAT
TK1 intron 4 (sgS43)	S43_NGS_F1	GCTGGTCTCAAACTCCCAAC	S43NGS_R1	AACCATGAGGCAAACCAAAC
TK1 exon 5	TK_ex5_F1	AGTTGTGGATGTACCTGTCGTCT	TK_ex5_R1	ATGCCCGGCTCTGTCCCTTT
TK1 exon 5	ex5_NGS_F	ATTAAGAGTTACTCCGGGCCAA	ex5_NGS_R	ACCCAGAGCTGGTGTCTCTGT
TK1 intron 5 (sgEx6_-92s)	ex6m92-F1	AAGGTAAGGCGTCTGATCCA	ex6m92-R1	TGCCGAGCCTCTTGGTATAG
TK1 exon 7	TKex7_F2	GGGGAGCAGACAAGTACCAC	TKex7_R2	GAGTTCCCAGAAGGCCAAGG
chr17:78279901	Ch17_76275982_F2	CCAGGCGAATGAATGAAGCAAA	Ch17_76275982_R2	AAGCAGGCATTTTCATCTGCTG
FANCA_exon 20	FA18_ex20_F2	ACTGATGCACTGTCTGCTTCTC	FA18_ex20_R2	CTTCTAACCGTTGCTGCATACC
Primers for Sanger sequence
Target	Forward
	Name	Sequence
TK1 intron 3 (sgS62)	Seq_S62	TTAACCGCACTTCGTGACCA
TK1 exon 4	Seq_TK1_ex4 F1	TGAACACTGAGCCTGCTT
TK1 intron 4 (sgS8)	Seq_S8_F1	CGTTTATTTTCTTGTTG
TK1 intron 4 (sgS43)	Seq_S43	AGGCATGAGCTACCACACCT
TK1 exon 5	Seq_TK1_ex5_F	TGGACACAGTCCCCCGGC
TK1 exon 5	TK_ex5_NGS_seq	ATGGCCGGAGTTGTCAGA
TK1 exon 5 (reverse)	Seq_TK1_ex5_R2	TAACCCTGTGGTGGCTGA
TK1 exon 5 (reverse)	Seq_TRex5_ssR1	CCTCTTGCCCTCCTCAAT
TK1 intron 5 (sgEx6_-92s)	ex6m92-F3	AAGGGACTCCATGGTCTGTG
TK1 exon 7	TKex7_F1	GTGTGTCGGCTCTGCTACTT
chr17:78279901	Ch17_76275982_F1_Seq	ATGCATGTGTGTTCTGAGAGGT
FANCA_exon 20	FA18_ex20 Seq	TCACACCTCGAGTGGTCA
Primers for long-range PCR
Target	Forward		Reverse
	Name	Sequence	Name	Sequence
TK1 exon 4, sgS3, sgS14	S3_ex4_long_F1	GAGTACTCGGGTTCGTGAACTT	S3_ex4_long R1	GCAGCTTCCCATCTATACCTCC
TK1 exon 4, sgS14, sgS8	S14S8long_F4	CACAAGGCACAGGACACACTGTTAG	S3S8_long R3	AACAAAACACACTCTGGAAGATGGAACC
TK1 exon 4, sgS8, LD407E	TKex4shortF1	GCCTTTCCCATAGGTGCTAACT	S3S8_long R3	AACAAAACACACTCTGGAAGATGGAACC
TK1 exon 5-7	TKex57_long_F2	AAGCCCTCACGTCTCAATAACC	TKex57_long_R2	GCTTTAAGCAGACCAGTGGGTA
TK1 exon 5-7, sgS12	TK5S12_F12	TGCTCTGTAAATGGCCAGTAGG	TK5S12_R12	TCTCAGTTCAAGGGTTGTGGTT
FANCA_exon 20_long	FAAex20long_F3	GGTGTTTGAGCATACGGGGA	FAAex20long_R3	CGCATTAGTTCATGCTAAAAATCC
Primers for amplicon NGS (1st PCR, excluding the adaptor sequence)
Target	Forward		Reverse
	Name	Sequence	Name	Sequence
TK1 Exon 4	Exon 4Ne_F	TTTTCTGGACGAGGGCCTTTC	Exon 4Ne_R	CTTCCAAGTCAGCGAGGGAAAA
sgEx4_mt20s off-target #1	20sOFF1_F	CACACAGGGCATTCATGGGA	20sOFF1_R	GTTAGGTGGCCCTGTTCCTC
sgEx4_mt20s off-target #2	20sOFF2_F	TGCTCTGGGGAGTCACCTAA	20sOFF2_R	TTAAGGTGGGAGAGCAGCAC
sgS34 off-target #1	34ssoff1_F	GCTGGAGAGGAGGCTAGTGA	34ssoff1_R	TGGCTGCTGTGTTTCGTCAT
sgS34 off-target #2	34ssoff2_F	GCTCAGGGCCCATTTCATCT	34ssoff2_R	TGCGGGGAAATACCAGCTTT
sgS14	S14_F	TCTGAGCCTGAGACGCTTTG	S14_R	TCAGACAGCATGGTCACGAA
sgS14 off-target #1	S14off1_F	TGTCTAGACCTTGGTGGGAA	S14off1_R	ACTGCCCAGAAACGCTGTTA
sgS14 off-target #2	S14off2_F	AAGCTTCTGCTTGGGGAGTC	S14off2_R	ACCGGCCATTTTGTGTGAGA
sgS8	S8 AS15_F	CCTCATGGTTCCTTTTGCTTG	S8 AS15_R	GGTGGGAAAATCGCTTGAAT
sgS8 off-target #1	S8off1_F	TGAATCATGTTATCACTGTCATAATAGG	S8off1_R	GATGAGGCTCAAATGCATTCTAC
sgS8 off-target #3	S8off3_F	TTTTCCCATCAAAATTGATCTGGCT	S8off3_R	TAGATTTGACTATTGCAGTGTTTCC
sgS0	S0_F	TCCTGAACAGTGGAAGAGTTTTTAG	S0_R	CATCTCGGCTCCCTGCAATC
TK1 Exon 5	Ex5_NGS_F	ATTAAGAGTTACTCCGGGCCAA	Ex5_NGS_R	ACCCAGAGCTGGTGTCTCTGT
TK1 Exon 5	TRex5_ssF1	GATCTGGCAGCGTCTTCGC	TRex5_ssR2	TGTCTCTGTGCCCATCCAGAAG
sgS62 (intron 3)	S62_F	TTGGGGCTTGGAGTTGCAT	S62_R	CTTGTGACACACGGGCAGAA
TK1 Exon 7	Exon 7_F2	GGGGAGCAGACAAGTACCAC	Exon 7_R2	GAGTTCCCAGAAGGCCAAGG
LD407E	TKLD7E_F15	GCCTTTCCCATAGGTGCTAACT	TKLD7E_R15	GGCAAACCAAACATTACTCCCC
sgS43	S43_F1	GCTGGTCTCAAACTCCCAAC	S43_R1	AACCATGAGGCAAACCAAAC
Ch17:78279901	Ch17_76275982_F2	CCAGGCGAATGAATGAAGCAAA	Ch17_76275982_R2	AAGCAGGCATTTTCATCTGCTG
FANCA exon 20	FA18ex20_NF1	CCTCGAGTGGTCAGTATGCG	FA18ex20_NR2	GTAACCAACCAATTTTGGAGCC
ADH5 exon 7	ADH5 ex7 F1	AGTTTGGCCTTTTGTTGCCA	ADH5 ex7 R1	TCCATGTGCGACCTGTTACC
Primers for ChIP-digital PCR
Target	Forward		Reverse
	Name	Sequence	Name	Sequence
Region I	HsTK1-gDNA4216F	CTTTCCCATAGGTGCTAACTTCTC	HsTK1-gDNA228R	CAGTGCCTCCATGGTGTTC
Region II	HsTK1-gDNA3551F	CACAGTGTCTCGCTGTGTTACC	HsTK1-gDNA3800R	CTAGGCCAACTTCATCAGGTACC
Resion III	HsTK1-gDNA2705F	CATTATAGGGCTTCAGCCTCAGAG	HsTK1-gDNA2910R	ATCAGACAGCATGGTCACGAAG
ssODN
Name	Sequence
ssODN_TKex4 Sense	CCAGCCTGGGTGACAGAGCAAGACTCTGTTTCATAAAAAATAAATAAATAACTGGTTTTCTGGACGAGGGCCTTTCCCATAGGTGCTAACTTCTCAAAGCCCGGCTGGGTGAACACTGAGCCTGCTTTGCAGGTAGCAGGTGGTCACGACAGTGCCATTCCCTGGCCCCTGCATTGTGGCTTCTGGCCTCCCTGGCCCTGCTCACGCTCTGGCTTTCTCTTCCCAGGAACACCATGGAGGCACTGCCCGCCTGCCTGCTCCGAGACGTGGCCCAGGAGGCCCTGGGCGTGGCTGTCATAGGCATCGACGAGGGGCAGTTTGTAAGTTGGCTTGTCTTGGCATCACTCTTCCTGCCAGCTTCCGCTCTGTCCTCCCGTTTTCCCTCGCTGACTTGGAAGT…
