# Supplementary material for: Inducing multiple nicks promotes interhomolog homologous recombination to correct heterozygous mutations in somatic cells
Source: Nat Commun. 2023 Sep 15;14:5607. doi: 10.1038/s41467-023-41048-5 (PMC10504326; doi:10.1038/s41467-023-41048-5)
Supplement: Supplementary file 12 — Supplementary Data 8 [file 41467_2023_41048_MOESM12_ESM.xlsx]

## Sheet: Sheet1
Supplementary Data 8. Antibodies.
Antibody name	SOURCE	IDENTIFIER	Dilution for WB	RRID (or publication)
Anti-TK1	CST	8960S	1:1,000 in BSA/TBST	AB_2797686
Anti-FANCA	CST	14657S	1:500 in BSA/TBST	AB_2798558
Anti-FANCD2	Novus	NB100-182	1:2,000 in SM/TBST	AB_2798558
Anti-a-tubulin	Sigma-Aldrich	T6074	1:2,000 in SM/TBST	AB_477582
Anti-BRCA1	Santa Cruz	sc-6954	1:100 in SM/TBST	AB_626761
Anti-BRCA2	Millipore	OP-95, Ab-1	1:1,000 in SM/TBST	AB_213443
Anti-CtIP	Bethyl Laboratories	A300-488A	1:500 in SM/TBST	AB_2175262
Anti-ADH5	abcam	ab174283	1:1,000 in SM/TBST	(Nakazawa et al. Cell 2020)
Anti-ADH5	Proteintech	11051-1-AP	1:500 in SM/TBST	AB_593422
Anti-RAD51	Bio Academia	70-002 (lot 1)	-	(Nakada et al. Cancer Res 2012)
Anti-RPA	Merk	MABE285	-	AB_11205561
Anti-Rabbit IgG (HRP-conjugate)	PROMEGA	W401B	1:2,000 in SM/TBST	AB_430833
Anti-Mouse IgG (HRP-conjugate)	PROMEGA	W402B	1:2,000 in SM/TBST	AB_430834
