# Supplementary material for: Inducing multiple nicks promotes interhomolog homologous recombination to correct heterozygous mutations in somatic cells
Source: Nat Commun. 2023 Sep 15;14:5607. doi: 10.1038/s41467-023-41048-5 (PMC10504326; doi:10.1038/s41467-023-41048-5)
Supplement: Supplementary file 13 — Supplementary Data 9 [file 41467_2023_41048_MOESM13_ESM.xlsx]

## Sheet: Figure 2
Supplementary Data 9. Amplicon-based NGS BAM files
Figure 2
	Target	Medim	Cell	Cas9/ Nickase	Primary sgRNA	Secondary sgRNA		Name (BAM)	Reference
b	Exon 4	CHATM	TK6261	Nickase	sgEx4_mt20s	sgS36	1st	GCscr2nd-03ss-ex4Ne.sort	TK6261 TK1 exon 4_allele A.fasta
	Exon 4	CHATM	TK6261	Nickase	sgEx4_mt20s	sgS58	1st	GCscr2nd-07ss-ex4Ne.sort	TK6261 TK1 exon 4_allele A.fasta
	Exon 4	CHATM	TK6261	Nickase	sgEx4_mt20s	sgS63	1st	GCscr2nd-13ss-ex4Ne.sort	TK6261 TK1 exon 4_allele A.fasta
	Exon 4	CHATM	TK6261	Nickase	sgEx4_mt20s	sgS19	1st	GCscr2nd-19ss-ex4Ne.sort	TK6261 TK1 exon 4_allele A.fasta
	Exon 4	CHATM	TK6261	Nickase	sgEx4_mt20s	sgS22	1st	GCscr2nd-22ss-ex4Ne.sort	TK6261 TK1 exon 4_allele A.fasta
	Exon 4	CHATM	TK6261	Nickase	sgEx4_mt20s	sgS28	1st	GCscr2nd-28ss-ex4Ne.sort	TK6261 TK1 exon 4_allele A.fasta
	Exon 4	CHATM	TK6261	Nickase	sgEx4_mt20s	sgS30	1st	GCscr2nd-30ss-ex4Ne.sort	TK6261 TK1 exon 4_allele A.fasta
	Exon 4	CHATM	TK6261	Nickase	sgEx4_mt20s	sgS31	1st	GCscr2nd-31ss-ex4Ne.sort	TK6261 TK1 exon 4_allele A.fasta
	Exon 4	CHATM	TK6261	Nickase	sgEx4_mt20s	sgS32	1st	GCscr2nd-32ss-ex4Ne.sort	TK6261 TK1 exon 4_allele A.fasta
	Exon 4	CHATM	TK6261	Nickase	sgEx4_mt20s	sgS33	1st	GCscr2nd-33ss-ex4Ne.sort	TK6261 TK1 exon 4_allele A.fasta
	Exon 4	CHATM	TK6261	Nickase	sgEx4_mt20s	sgS34	1st	GCscr2nd-34ss-ex4Ne.sort	TK6261 TK1 exon 4_allele A.fasta
	Exon 4	CHATM	TK6261	Nickase	sgEx4_mt20s	sgS37	1st	GCscr2nd-37ss-ex4Ne.sort	TK6261 TK1 exon 4_allele A.fasta
	Exon 4	CHATM	TK6261	Nickase	sgEx4_mt20s	sgS43	1st	GCscr2nd-43ss-ex4Ne.sort	TK6261 TK1 exon 4_allele A.fasta
	Exon 4	CHATM	TK6261	Nickase	sgEx4_mt20s	sgS47	1st	GCscr2nd-47ss-ex4Ne.sort	TK6261 TK1 exon 4_allele A.fasta
	Exon 4	CHATM	TK6261	Nickase	sgEx4_mt20s	sgS55	1st	GCscr2nd-55ss-ex4Ne.sort	TK6261 TK1 exon 4_allele A.fasta
	Exon 4	CHATM	TK6261	Nickase	sgEx4_mt20s	sgS56	1st	GCscr2nd-56ss-ex4Ne.sort	TK6261 TK1 exon 4_allele A.fasta
	Exon 4	SCM	TK6261	–	–	–	1st	TK6261-1-ex4Ne.sort	TK6261 TK1 exon 4_allele A.fasta

## Sheet: Figure 4
Supplementary Data 9. Amplicon-based NGS BAM files
Figure 4
	Target	Medim	Cell	Cas9/ Nickase	Primary sgRNA	Secondary sgRNA		Name (BAM)	Reference	Target	Medim	Cell	Cas9/ Nickase	Primary sgRNA	Secondary sgRNA		Name (BAM)	Reference
b	Exon 5	CHATM	TK6261	Nickase	sgEx5_mt-4s	sgEx6_28s	1st	TK57-e5-28sR1C-ex5.sort	TK6261 TK1 exon 5 _allele A.fasta	Exon 7	CHATM	TK6261	Nickase	sgEx5_mt-4s	sgEx6_28s	1st	TK57-e5-28sR1C-ex7.sort	TK6261 TK1 exon 7 _allele A.fasta
	Exon 5	CHATM	TK6261	Nickase	sgEx5_mt-4s	sgEx6_28s	2nd	TK57-e5-28sR2C-ex5.sort	TK6261 TK1 exon 5 _allele A.fasta	Exon 7	CHATM	TK6261	Nickase	sgEx5_mt-4s	sgEx6_28s	2nd	TK57-e5-28sR2C-ex7.sort	TK6261 TK1 exon 7 _allele A.fasta
	Exon 5	CHATM	TK6261	Nickase	sgEx5_mt-4s	sgEx6_28s	3rd	TK57-e5-28sR3C-ex5.sort	TK6261 TK1 exon 5 _allele A.fasta	Exon 7	CHATM	TK6261	Nickase	sgEx5_mt-4s	Ex6_28s	3rd	TK57-e5-28sR3C-ex7.sort	TK6261 TK1 exon 7 _allele A.fasta
	Exon 5	CHATM	TK6261	Nickase	sgEx5_mt-4s	sgEx7_105s	1st	TK57-e7-105sR1C-ex5.sort	TK6261 TK1 exon 5 _allele A.fasta	Exon 7	CHATM	TK6261	Nickase	sgEx5_mt-4s	sgEx7_105s	1st	TK57-e7-105sR1C-ex7.sort	TK6261 TK1 exon 7 _allele A.fasta
	Exon 5	CHATM	TK6261	Nickase	sgEx5_mt-4s	sgEx7_105s	2nd	TK57-e7-105sR2C-ex5.sort	TK6261 TK1 exon 5 _allele A.fasta	Exon 7	CHATM	TK6261	Nickase	sgEx5_mt-4s	sgEx7_105s	2nd	TK57-e7-105sR2C-ex7.sort	TK6261 TK1 exon 7 _allele A.fasta
	Exon 5	CHATM	TK6261	Nickase	sgEx5_mt-4s	sgEx7_105s	3rd	TK57-e7-105sR3C-ex5.sort	TK6261 TK1 exon 5 _allele A.fasta	Exon 7	CHATM	TK6261	Nickase	sgEx5_mt-4s	sgEx7_105s	3rd	TK57-e7-105sR3C-ex7.sort	TK6261 TK1 exon 7 _allele A.fasta
	Exon 5	CHATM	TK6261	Nickase	sgEx5_mt-4s	sgEx7_270s	1st	TK57C-270-Ex5-1.sort	TK6261 TK1 exon 5 _allele A.fasta	Exon 7	CHATM	TK6261	Nickase	sgEx5_mt-4s	sgEx7_270s	1st	TK57C-270-Ex7-1.sort	TK6261 TK1 exon 7 _allele A.fasta
	Exon 5	CHATM	TK6261	Nickase	sgEx5_mt-4s	sgEx7_270s	2nd	TK57C-270-Ex5-2.sort	TK6261 TK1 exon 5 _allele A.fasta	Exon 7	CHATM	TK6261	Nickase	sgEx5_mt-4s	sgEx7_270s	2nd	TK57C-270-Ex7-2.sort	TK6261 TK1 exon 7 _allele A.fasta
	Exon 5	CHATM	TK6261	Nickase	sgEx5_mt-4s	sgEx7_270s	3rd	TK57C-270-Ex5-3.sort	TK6261 TK1 exon 5 _allele A.fasta	Exon 7	CHATM	TK6261	Nickase	sgEx5_mt-4s	sgEx7_270s	3rd	TK57C-270-Ex7-3.sort	TK6261 TK1 exon 7 _allele A.fasta
	Exon 5	CHATM	TK6261	Nickase	sgEx5_mt-4s	sgS12	1st	TK57-S12R1C-ex5.sort	TK6261 TK1 exon 5 _allele A.fasta	Exon 7	CHATM	TK6261	Nickase	sgEx5_mt-4s	sgS12	1st	TK57-S12R1C-ex7.sort	TK6261 TK1 exon 7 _allele A.fasta
	Exon 5	CHATM	TK6261	Nickase	sgEx5_mt-4s	sgS12	2nd	TK57-S12R2C-ex5.sort	TK6261 TK1 exon 5 _allele A.fasta	Exon 7	CHATM	TK6261	Nickase	sgEx5_mt-4s	sgS12	2nd	TK57-S12R2C-ex7.sort	TK6261 TK1 exon 7 _allele A.fasta
	Exon 5	CHATM	TK6261	Nickase	sgEx5_mt-4s	sgS12	3rd	TK57-S12R3C-ex5.sort	TK6261 TK1 exon 5 _allele A.fasta	Exon 7	CHATM	TK6261	Nickase	sgEx5_mt-4s	sgS12	3rd	TK57-S12R3C-ex7.sort	TK6261 TK1 exon 7 _allele A.fasta
	Exon 5	SCM	TK6261	–	–	–	1st	TK6261-1-ex5.sort	TK6261 TK1 exon 5 _allele A.fasta	Exon 7	SCM	TK6261	–	–	–	1st	TK6261-1-ex7.sort	TK6261 TK1 exon 7 _allele A.fasta
	Exon 5	SCM	TK6261	–	–	–	2nd	TK6261-2-ex5.sort	TK6261 TK1 exon 5 _allele A.fasta	Exon 7	SCM	TK6261	–	–	–	2nd	TK6261-2-ex7.sort	TK6261 TK1 exon 7 _allele A.fasta
	Exon 5	SCM	TK6261	–	–	–	3rd	TK6261-3-ex5.sort	TK6261 TK1 exon 5 _allele A.fasta	Exon 7	SCM	TK6261	–	–	–	3rd	TK6261-3-ex7.sort	TK6261 TK1 exon 7 _allele A.fasta
f	Exon 4	CHATM	TK6261_S62v49	Nickase	sgEx4_mt20s	sgS14	1st	cl49-Ex4-S14-1.sort	TK6261 TK1 exon 4_allele A.fasta	Intron 3	CHATM	TK6261_S62v49	Nickase	sgEx4_mt20s	sgS14	1st	cl49-S62-S14-1.sort	TK6261 TK1 sgS62 target.fasta
	Exon 4	CHATM	TK6261_S62v49	Nickase	sgEx4_mt20s	sgS14	2nd	cl49-Ex4-S14-2.sort	TK6261 TK1 exon 4_allele A.fasta	Intron 3	CHATM	TK6261_S62v49	Nickase	sgEx4_mt20s	sgS14	2nd	cl49-S62-S14-2.sort	TK6261 TK1 sgS62 target.fasta
	Exon 4	CHATM	TK6261_S62v49	Nickase	sgEx4_mt20s	sgS14	3rd	cl49-Ex4-S14-3.sort	TK6261 TK1 exon 4_allele A.fasta	Intron 3	CHATM	TK6261_S62v49	Nickase	sgEx4_mt20s	sgS14	3rd	cl49-S62-S14-3.sort	TK6261 TK1 sgS62 target.fasta
	Exon 4	CHATM	TK6261_S62v49	Nickase	sgEx4_mt20s	sgS22	1st	cl49-Ex4-S22-1.sort	TK6261 TK1 exon 4_allele A.fasta	Intron 3	CHATM	TK6261_S62v49	Nickase	sgEx4_mt20s	sgS22	1st	cl49-S62-S22-1.sort	TK6261 TK1 sgS62 target.fasta
	Exon 4	CHATM	TK6261_S62v49	Nickase	sgEx4_mt20s	sgS22	2nd	cl49-Ex4-S22-2.sort	TK6261 TK1 exon 4_allele A.fasta	Intron 3	CHATM	TK6261_S62v49	Nickase	sgEx4_mt20s	sgS22	2nd	cl49-S62-S22-2.sort	TK6261 TK1 sgS62 target.fasta
	Exon 4	CHATM	TK6261_S62v49	Nickase	sgEx4_mt20s	sgS22	3rd	cl49-Ex4-S22-3.sort	TK6261 TK1 exon 4_allele A.fasta	Intron 3	CHATM	TK6261_S62v49	Nickase	sgEx4_mt20s	sgS22	3rd	cl49-S62-S22-3.sort	TK6261 TK1 sgS62 target.fasta
	Exon 4	CHATM	TK6261_S62v49	Nickase	sgEx4_mt20s	sgS8	1st	cl49-Ex4-S8-1.sort	TK6261 TK1 exon 4_allele A.fasta	Intron 3	CHATM	TK6261_S62v49	Nickase	sgEx4_mt20s	sgS8	1st	cl49-S62-S8-1.sort	TK6261 TK1 sgS62 target.fasta
	Exon 4	CHATM	TK6261_S62v49	Nickase	sgEx4_mt20s	sgS8	2nd	cl49-Ex4-S8-2.sort	TK6261 TK1 exon 4_allele A.fasta	Intron 3	CHATM	TK6261_S62v49	Nickase	sgEx4_mt20s	sgS8	2nd	cl49-S62-S8-2.sort	TK6261 TK1 sgS62 target.fasta
	Exon 4	CHATM	TK6261_S62v49	Nickase	sgEx4_mt20s	sgS8	3rd	cl49-Ex4-S8-3.sort	TK6261 TK1 exon 4_allele A.fasta	Intron 3	CHATM	TK6261_S62v49	Nickase	sgEx4_mt20s	sgS8	3rd	cl49-S62-S8-3.sort	TK6261 TK1 sgS62 target.fasta
	Exon 4	SCM	TK6261_S62v49	–	–	–	1st	cl49-Ex4-no-1.sort	TK6261 TK1 exon 4_allele A.fasta	Intron 3	SCM	TK6261_S62v49	–	–	–	1st	cl49-S62-no-1.sort	TK6261 TK1 sgS62 target.fasta
	Exon 4	SCM	TK6261_S62v49	–	–	–	2nd	cl49-Ex4-no-2.sort	TK6261 TK1 exon 4_allele A.fasta	Intron 3	SCM	TK6261_S62v49	–	–	–	2nd	cl49-S62-no-2.sort	TK6261 TK1 sgS62 target.fasta
	Exon 4	SCM	TK6261_S62v49	–	–	–	3rd	cl49-Ex4-no-3.sort	TK6261 TK1 exon 4_allele A.fasta	Intron 3	SCM	TK6261_S62v49	–	–	–	3rd	cl49-S62-no-3.sort	TK6261 TK1 sgS62 target.fasta

## Sheet: Figure 7
Supplementary Data 9. Amplicon-based NGS BAM files
Figure 7
	Target	Medium	Cell	Gene editing	Experiment	Name (BAM)	Reference	Target	Medium	Cell	Gene editing	Experiment	Name (BAM)	Reference
a	Exon 4	SCM	TK6261	No treatment	1st	TK6261-1-ex4Ne.sort	TK6261 TK1 exon 4_allele A
	Exon 4	SCM	TK6261	No treatment	2nd	TK6261-2-ex4Ne.sort	TK6261 TK1 exon 4_allele A
	Exon 4	SCM	TK6261	No treatment	3rd	TK6261-3-ex4Ne.sort	TK6261 TK1 exon 4_allele A
	Exon 4	SCM	TK6261	sgEx4_mt20s [Nickase]	1st	20sOnly-1N-ex4Ne.sort	TK6261 TK1 exon 4_allele A
	Exon 4	SCM	TK6261	sgEx4_mt20s [Nickase]	2nd	20sOnly-2N-ex4Ne.sort	TK6261 TK1 exon 4_allele A
	Exon 4	SCM	TK6261	sgEx4_mt20s [Nickase]	3rd	20sOnly-3N-ex4Ne.sort	TK6261 TK1 exon 4_allele A
	Exon 4	SCM	TK6261	sgEx4_mt20s + sgS14 [Nickase]	1st	S1420s-1NR-ex4.sort	TK6261 TK1 exon 4_allele A	Exon 4	CHATM	TK6261	sgEx4_mt20s + sgS14 [Nickase]	1st	S1420s-1CR-ex4.sort	TK6261 TK1 exon 4_allele A.fasta
	Exon 4	SCM	TK6261	sgEx4_mt20s + sgS14 [Nickase]	2nd	S1420sX1-1N-ex4.sort	TK6261 TK1 exon 4_allele A	Exon 4	CHATM	TK6261	sgEx4_mt20s + sgS14 [Nickase]	2nd	S1420sX1-1C-ex4Ne.sort	TK6261 TK1 exon 4_allele A.fasta
	Exon 4	SCM	TK6261	sgEx4_mt20s + sgS14 [Nickase]	3rd	S1420s-3N-ex4.sort	TK6261 TK1 exon 4_allele A	Exon 4	CHATM	TK6261	sgEx4_mt20s + sgS14 [Nickase]	3rd	S1420s-3C-ex4.sort	TK6261 TK1 exon 4_allele A.fasta
	Exon 4	SCM	TK6261	sgEx4_mt20s + sgS34 [Nickase]	1st	293437-4th-N15-ex4Ne.sort	TK6261 TK1 exon 4_allele A	Exon 4	CHATM	TK6261	sgEx4_mt20s + sgS34 [Nickase]	1st	2934374th-15C-ex4Ne.sort	TK6261 TK1 exon 4_allele A.fasta
	Exon 4	SCM	TK6261	sgEx4_mt20s + sgS34 [Nickase]	2nd	7-1-293437-5th-N-ex4Ne-34SS.sort	TK6261 TK1 exon 4_allele A	Exon 4	CHATM	TK6261	sgEx4_mt20s + sgS34 [Nickase]	2nd	8-1-293437-5th-C-ex4Ne.sort	TK6261 TK1 exon 4_allele A.fasta
	Exon 4	SCM	TK6261	sgEx4_mt20s + sgS34 [Nickase]	3rd	20s34ss-3N-20s.sort	TK6261 TK1 exon 4_allele A	Exon 4	CHATM	TK6261	sgEx4_mt20s + sgS34 [Nickase]	3rd	20s34ss-3C-20s.sort	TK6261 TK1 exon 4_allele A.fasta
	Exon 4	SCM	TK6261	sgEx4_mt20s + sgS8 [Nickase]	1st	mR5-20sS8-N1-ex4Ne.sort	TK6261 TK1 exon 4_allele A	Exon 4	CHATM	TK6261	sgEx4_mt20s + sgS8 [Nickase]	1st	mR5-20sS8-C1-ex4Ne.sort	TK6261 TK1 exon 4_allele A.fasta
	Exon 4	SCM	TK6261	sgEx4_mt20s + sgS8 [Nickase]	2nd	mS141-20sS8-N-ex4Ne.sort	TK6261 TK1 exon 4_allele A	Exon 4	CHATM	TK6261	sgEx4_mt20s + sgS8 [Nickase]	2nd	20sS8-2C-ex4Ne.sort	TK6261 TK1 exon 4_allele A.fasta
	Exon 4	SCM	TK6261	sgEx4_mt20s + sgS8 [Nickase]	3rd	20sS8-3N-ex4Ne.sort	TK6261 TK1 exon 4_allele A	Exon 4	CHATM	TK6261	sgEx4_mt20s + sgS8 [Nickase]	3rd	20sS8-3C-ex4Ne.sort	TK6261 TK1 exon 4_allele A.fasta
	Exon 4	SCM	TK6261	sgEx4_mt20s [Cas9]	1st	20sWT-1st-N-ex4Ne.sort	TK6261 TK1 exon 4_allele A	Exon 4	CHATM	TK6261	sgEx4_mt20s [Cas9]	1st	20sWT-1st-C-ex4Ne.sort	TK6261 TK1 exon 4_allele A.fasta
	Exon 4	SCM	TK6261	sgEx4_mt20s [Cas9]	2nd	20sWT-2nd-N-ex4Ne.sort	TK6261 TK1 exon 4_allele A	Exon 4	CHATM	TK6261	sgEx4_mt20s [Cas9]	2nd	20sWT-2nd-C-ex4Ne.sort.	TK6261 TK1 exon 4_allele A.fasta
	Exon 4	SCM	TK6261	sgEx4_mt20s [Cas9]	3rd	20sWT-3N-ex4.sort	TK6261 TK1 exon 4_allele A	Exon 4	CHATM	TK6261	sgEx4_mt20s [Cas9]	3rd	20sWT-3C-ex4.sort	TK6261 TK1 exon 4_allele A.fasta
	Exon 4	SCM	TK6261	sgEx4_mt20s [Cas9] + ssODN	1st	3-1-ssODN-1N-ex4Ne.sort	TK6261 TK1 exon 4_allele A	Exon 4	CHATM	TK6261	sgEx4_mt20s [Cas9] + ssODN	1st	5-1-ssODN-1C-ex4Ne.sort	TK6261 TK1 exon 4_allele A.fasta
	Exon 4	SCM	TK6261	sgEx4_mt20s [Cas9] + ssODN	2nd	4-1-ssODN-2N-ex4Ne.sort	TK6261 TK1 exon 4_allele A	Exon 4	CHATM	TK6261	sgEx4_mt20s [Cas9] + ssODN	2nd	6-1-ssODN-2C-ex4Ne.sort	TK6261 TK1 exon 4_allele A.fasta
	Exon 4	SCM	TK6261	sgEx4_mt20s [Cas9] + ssODN	3rd	ssODN-3N-ex4.sort	TK6261 TK1 exon 4_allele A	Exon 4	CHATM	TK6261	sgEx4_mt20s [Cas9] + ssODN	3rd	ssODN-3C-ex4.sort	TK6261 TK1 exon 4_allele A.fasta
b	sgS14	SCM	TK6261	No treatment	1st	TK6261-1-S14.sort	TK6261 TK1 sgS14 target.fasta
	sgS14	SCM	TK6261	No treatment	2nd	TK6261-2-S14.sort	TK6261 TK1 sgS14 target.fasta
	sgS14	SCM	TK6261	No treatment	3rd	TK6261-3-S14.sort	TK6261 TK1 sgS14 target.fasta
	sgS14	SCM	TK6261	sgS14 [Cas9]	1st	S14WT-1N-S14.sort	TK6261 TK1 sgS14 target.fasta
	sgS14	SCM	TK6261	sgS14 [Cas9]	2nd	S14WT-2N-S14.sort	TK6261 TK1 sgS14 target.fasta
	sgS14	SCM	TK6261	sgS14 [Cas9]	3rd	S14WT-3N-S14.sort	TK6261 TK1 sgS14 target.fasta
	sgS14	SCM	TK6261	sgEx4_mt20s + sgS14 [Nickase]	1st	S14-2-1N-S14.sort	TK6261 TK1 sgS14 target.fasta	sgS14	CHATM	TK6261	sgEx4_mt20s + sgS14 [Nickase]	1st	S14-2-1C-S14.sort	TK6261 TK1 sgS14 target.fasta
	sgS14	SCM	TK6261	sgEx4_mt20s + sgS14 [Nickase]	2nd	S1420sX1-1N-S14.sort	TK6261 TK1 sgS14 target.fasta	sgS14	CHATM	TK6261	sgEx4_mt20s + sgS14 [Nickase]	2nd	S1420sX1-1C-S14.sort	TK6261 TK1 sgS14 target.fasta
	sgS14	SCM	TK6261	sgEx4_mt20s + sgS14 [Nickase]	3rd	S1420s-3N-S14.sort	TK6261 TK1 sgS14 target.fasta	sgS14	CHATM	TK6261	sgEx4_mt20s + sgS14 [Nickase]	3rd	S1420s-3C-S14.sort	TK6261 TK1 sgS14 target.fasta
c	sgS34	SCM	TK6261	No treatment	1st	TK6261-1-ex4Ne-34ss.sort	TK6261 TK1 exon 4_allele A.fasta
	sgS34	SCM	TK6261	No treatment	2nd	TK6261-2-ex4Ne-34ss.sort	TK6261 TK1 exon 4_allele A.fasta
	sgS34	SCM	TK6261	No treatment	3rd	TK6261-3-34ss.sort	TK6261 TK1 exon 4_allele A.fasta
	sgS34	SCM	TK6261	sgS34 [Cas9]	1st	2934374th-18N-ex4Ne.sort	TK6261 TK1 exon 4_allele A.fasta
	sgS34	SCM	TK6261	sgS34 [Cas9]	2nd	34ssWT-2N-ex4Ne.sort	TK6261 TK1 exon 4_allele A.fasta
	sgS34	SCM	TK6261	sgS34 [Cas9]	3rd	34ssWT-3NR-34ss.sort	TK6261 TK1 exon 4_allele A.fasta
	sgS34	SCM	TK6261	sgEx4_mt20s + sgS34 [Nickase]	1st	293437-4th-N15-34ss.sort	TK6261 TK1 exon 4_allele A.fasta	sgS34	CHATM	TK6261	sgEx4_mt20s + sgS34 [Nickase]	1st	2934374th-15C-ex4Ne_34SS.sort	TK6261 TK1 exon 4_allele A.fasta
	sgS34	SCM	TK6261	sgEx4_mt20s + sgS34 [Nickase]	2nd	7-1-293437-5th-N-ex4Ne.sort	TK6261 TK1 exon 4_allele A.fasta	sgS34	CHATM	TK6261	sgEx4_mt20s + sgS34 [Nickase]	2nd	8-1-293437-5th-C-ex4Ne-34SS.sort	TK6261 TK1 exon 4_allele A.fasta
	sgS34	SCM	TK6261	sgEx4_mt20s + sgS34 [Nickase]	3rd	20s34ss-3N-34ss.sort	TK6261 TK1 exon 4_allele A.fasta	sgS34	CHATM	TK6261	sgEx4_mt20s + sgS34 [Nickase]	3rd	20s34ss-3C-34ss.sort	TK6261 TK1 exon 4_allele A.fasta
d	sgS8	SCM	TK6261	No treatment	1st	TK6261-1-S8.sort	TK6261 TK1 sgS8 target.fasta
	sgS8	SCM	TK6261	No treatment	2nd	TK6261-2-S8.sort	TK6261 TK1 sgS8 target.fasta
	sgS8	SCM	TK6261	No treatment	3rd	TK6261-3-S8.sort	TK6261 TK1 sgS8 target.fasta
	sgS8	SCM	TK6261	sgS8 [Cas9]	1st	S8WT-1N-S8.sort	TK6261 TK1 sgS8 target.fasta
	sgS8	SCM	TK6261	sgS8 [Cas9]	2nd	S8WT-2N-S8.sort	TK6261 TK1 sgS8 target.fasta
	sgS8	SCM	TK6261	sgS8 [Cas9]	3rd	S8WT-3N-S8.sort	TK6261 TK1 sgS8 target.fasta
	sgS8	SCM	TK6261	sgEx4_mt20s + sgS8 [Nickase]	1st	mR5-20sS8-N1-S8.sort	TK6261 TK1 sgS8 target.fasta	sgS8	CHATM	TK6261	sgEx4_mt20s + sgS8 [Nickase]	1st	mR5-20sS8-C1-S8.sort	TK6261 TK1 sgS8 target.fasta
	sgS8	SCM	TK6261	sgEx4_mt20s + sgS8 [Nickase]	2nd	mS141-20sS8-N-S8.sort	TK6261 TK1 sgS8 target.fasta	sgS8	CHATM	TK6261	sgEx4_mt20s + sgS8 [Nickase]	2nd	20sS8-2C-S8.sort	TK6261 TK1 sgS8 target.fasta
	sgS8	SCM	TK6261	sgEx4_mt20s + sgS8 [Nickase]	3rd	20sS8-3N-S8.sort	TK6261 TK1 sgS8 target.fasta	sgS8	CHATM	TK6261	sgEx4_mt20s + sgS8 [Nickase]	3rd	20sS8-3C-S8.sort	TK6261 TK1 sgS8 target.fasta
e	sgEx4_mt20s off-target #1	SCM	TK6261	No treatment	1st	TK6261-1-20soff1.sort	sgEx4_mt20s off-target #1.fasta
	sgEx4_mt20s off-target #1	SCM	TK6261	No treatment	2nd	TK6261-2-20soff1.sort	sgEx4_mt20s off-target #1.fasta
	sgEx4_mt20s off-target #1	SCM	TK6261	No treatment	3rd	TK6261-3-20soff1.sort	sgEx4_mt20s off-target #1.fasta
	sgEx4_mt20s off-target #1	SCM	TK6261	sgEx4_mt20s [Nickase]	1st	20sOnly-1N-20soff1.sort	sgEx4_mt20s off-target #1.fasta
	sgEx4_mt20s off-target #1	SCM	TK6261	sgEx4_mt20s [Nickase]	2nd	20sOnly-2N-20soff1.sort	sgEx4_mt20s off-target #1.fasta
	sgEx4_mt20s off-target #1	SCM	TK6261	sgEx4_mt20s [Nickase]	3rd	20sOnly-3N-20soff1.sort	sgEx4_mt20s off-target #1.fasta
	sgEx4_mt20s off-target #1	SCM	TK6261	sgEx4_mt20s + sgS14 [Nickase]	1st	S14-2-1N-20soff1.sort	sgEx4_mt20s off-target #1.fasta	sgEx4_mt20s off-target #1	CHATM	TK6261	sgEx4_mt20s + sgS14 [Nickase]	1st	S14-2-1C-20soff1.sort	sgEx4_mt20s off-target #1.fasta
	sgEx4_mt20s off-target #1	SCM	TK6261	sgEx4_mt20s + sgS14 [Nickase]	2nd	S1420sX1-1N-20soff1.sort	sgEx4_mt20s off-target #1.fasta	sgEx4_mt20s off-target #1	CHATM	TK6261	sgEx4_mt20s + sgS14 [Nickase]	2nd	S1420sx1-1C-20soff1.sort	sgEx4_mt20s off-target #1.fasta
	sgEx4_mt20s off-target #1	SCM	TK6261	sgEx4_mt20s + sgS14 [Nickase]	3rd	S1420s-3N-20soff1.sort	sgEx4_mt20s off-target #1.fasta	sgEx4_mt20s off-target #1	CHATM	TK6261	sgEx4_mt20s + sgS14 [Nickase]	3rd	S1420s-3C-20soff1.sort	sgEx4_mt20s off-target #1.fasta
	sgEx4_mt20s off-target #1	SCM	TK6261	sgEx4_mt20s + sgS34 [Nickase]	1st	9-1-293437-4th-N-20soff1.sort	sgEx4_mt20s off-target #1.fasta	sgEx4_mt20s off-target #1	CHATM	TK6261	sgEx4_mt20s + sgS34 [Nickase]	1st	2934374th-15CR-20OF1.sort	sgEx4_mt20s off-target #1.fasta
	sgEx4_mt20s off-target #1	SCM	TK6261	sgEx4_mt20s + sgS34 [Nickase]	2nd	7-2-293437-5th-N-20soff1.sort	sgEx4_mt20s off-target #1.fasta	sgEx4_mt20s off-target #1	CHATM	TK6261	sgEx4_mt20s + sgS34 [Nickase]	2nd	8-2-293437-5th-C-20soff1.sort	sgEx4_mt20s off-target #1.fasta
	sgEx4_mt20s off-target #1	SCM	TK6261	sgEx4_mt20s + sgS34 [Nickase]	3rd	20s34ss-3N-20soff1.sort	sgEx4_mt20s off-target #1.fasta	sgEx4_mt20s off-target #1	CHATM	TK6261	sgEx4_mt20s + sgS34 [Nickase]	3rd	20s34ss-3C-20soff1.sort	sgEx4_mt20s off-target #1.fasta
	sgEx4_mt20s off-target #1	SCM	TK6261	sgEx4_mt20s + sgS8 [Nickase]	1st	mR5-20sS8-N1-20soff1.sort	sgEx4_mt20s off-target #1.fasta	sgEx4_mt20s off-target #1	CHATM	TK6261	sgEx4_mt20s + sgS8 [Nickase]	1st	mR5-20sS8-C1-20soff1.sort	sgEx4_mt20s off-target #1.fasta
	sgEx4_mt20s off-target #1	SCM	TK6261	sgEx4_mt20s + sgS8 [Nickase]	2nd	mS141-20sS8-N-20soff1.sort	sgEx4_mt20s off-target #1.fasta	sgEx4_mt20s off-target #1	CHATM	TK6261	sgEx4_mt20s + sgS8 [Nickase]	2nd	20sS8-2C-20soff1.sort	sgEx4_mt20s off-target #1.fasta
	sgEx4_mt20s off-target #1	SCM	TK6261	sgEx4_mt20s + sgS8 [Nickase]	3rd	20sS8-3N-20soff1.sort	sgEx4_mt20s off-target #1.fasta	sgEx4_mt20s off-target #1	CHATM	TK6261	sgEx4_mt20s + sgS8 [Nickase]	3rd	20sS8-3C-20soff1.sort	sgEx4_mt20s off-target #1.fasta
	sgEx4_mt20s off-target #1	SCM	TK6261	sgEx4_mt20s [Cas9]	1st	20sWT-1st-N-20soff1.sort	sgEx4_mt20s off-target #1.fasta	sgEx4_mt20s off-target #1	CHATM	TK6261	sgEx4_mt20s [Cas9]	1st	20sWT-1st-C-20soof1.sort	sgEx4_mt20s off-target #1.fasta
	sgEx4_mt20s off-target #1	SCM	TK6261	sgEx4_mt20s [Cas9]	2nd	20sWT-2nd-N-20soff1.sort	sgEx4_mt20s off-target #1.fasta	sgEx4_mt20s off-target #1	CHATM	TK6261	sgEx4_mt20s [Cas9]	2nd	WT20s-2nd-C-off1.sort	sgEx4_mt20s off-target #1.fasta
	sgEx4_mt20s off-target #1	SCM	TK6261	sgEx4_mt20s [Cas9]	3rd	20sWT-3N-20soff1.sort	sgEx4_mt20s off-target #1.fasta	sgEx4_mt20s off-target #1	CHATM	TK6261	sgEx4_mt20s [Cas9]	3rd	20sWT-3C-20soff1.sort	sgEx4_mt20s off-target #1.fasta
	sgEx4_mt20s off-target #1	SCM	TK6261	sgEx4_mt20s [Cas9] + ssODN	1st	3-2-ssODN-1N-20soff1.sort	sgEx4_mt20s off-target #1.fasta	sgEx4_mt20s off-target #1	CHATM	TK6261	sgEx4_mt20s [Cas9] + ssODN	1st	5-2-ssODN-1C-20soff1.sort	sgEx4_mt20s off-target #1.fasta
	sgEx4_mt20s off-target #1	SCM	TK6261	sgEx4_mt20s [Cas9] + ssODN	2nd	4-2-ssODN-2N-20soff1.sort	sgEx4_mt20s off-target #1.fasta	sgEx4_mt20s off-target #1	CHATM	TK6261	sgEx4_mt20s [Cas9] + ssODN	2nd	6-2-ssODN-2C-20soff1.sort	sgEx4_mt20s off-target #1.fasta
	sgEx4_mt20s off-target #1	SCM	TK6261	sgEx4_mt20s [Cas9] + ssODN	3rd	ssODN-3N-20soff1.sort	sgEx4_mt20s off-target #1.fasta	sgEx4_mt20s off-target #1	CHATM	TK6261	sgEx4_mt20s [Cas9] + ssODN	3rd	ssODN-3C-20soff1.sort	sgEx4_mt20s off-target #1.fasta
f	sgsgS8 off-target #1	SCM	TK6261	No treatment	1st	TK6261-1-S8off1.sort	sgS8 off-target #1.fasta
	sgsgS8 off-target #1	SCM	TK6261	No treatment	2nd	TK6261-2-S8off1.sort	sgS8 off-target #1.fasta
	sgsgS8 off-target #1	SCM	TK6261	No treatment	3rd	TK6261-3-S8off1.sort	sgS8 off-target #1.fasta
	sgsgS8 off-target #1	SCM	TK6261	sgS8 [Cas9]	1st	S8WT-1N-S8off1.sort	sgS8 off-target #1.fasta	sgsgS8 off-target #1	CHATM	TK6261	sgEx4_mt20s + sgS8 [Nickase]	1st	mR5-20sS8-1C-S8off1.sort	sgS8 off-target #1.fasta
	sgsgS8 off-target #1	SCM	TK6261	sgS8 [Cas9]	2nd	S8WT-2N-S8off1.sort	sgS8 off-target #1.fasta	sgsgS8 off-target #1	CHATM	TK6261	sgEx4_mt20s + sgS8 [Nickase]	2nd	20sS8-2C-S8off1.sort	sgS8 off-target #1.fasta
	sgsgS8 off-target #1	SCM	TK6261	sgS8 [Cas9]	3rd	S8WT-3N-S8off1.sort	sgS8 off-target #1.fasta	sgsgS8 off-target #1	CHATM	TK6261	sgEx4_mt20s + sgS8 [Nickase]	3rd	20sS8-3C-S8off1.sort	sgS8 off-target #1.fasta

## Sheet: Suppl Fig 3
Supplementary Data 9. Amplicon-based NGS BAM files
Supplementary Figure 3
	Target	Medium	Cell	Gene editing	Experiment	Name (BAM)	Reference
a	Exon 4	SCM	TK6261	No treatment	1st	TK6261-1-ex4Ne.sort	TK6261 TK1 exon 4_allele A.fasta
	Exon 4	SCM	TK6261	No treatment	2nd	TK6261-2-ex4Ne.sort	TK6261 TK1 exon 4_allele A.fasta
	Exon 4	SCM	TK6261	No treatment	3rd	TK6261-3-ex4Ne.sort	TK6261 TK1 exon 4_allele A.fasta
	Exon 4	SCM	TK6261	sgEx4_mt20s [Cas9]	1st	20sWT-1st-N-ex4Ne.sort	TK6261 TK1 exon 4_allele A.fasta
	Exon 4	SCM	TK6261	sgEx4_mt20s [Cas9]	2nd	20sWT-2nd-N-ex4Ne.sort	TK6261 TK1 exon 4_allele A.fasta
	Exon 4	SCM	TK6261	sgEx4_mt20s [Cas9]	3rd	20sWT-3N-ex4.sort	TK6261 TK1 exon 4_allele A.fasta
c	Exon 4	SCM	TK6261	No treatment	1st	TK6261-1-ex4Ne.sort	TK6261 TK1 exon 4_allele A.fasta
	Exon 4	SCM	TK6261	No treatment	2nd	TK6261-2-ex4Ne.sort	TK6261 TK1 exon 4_allele A.fasta
	Exon 4	SCM	TK6261	No treatment	3rd	TK6261-3-ex4Ne.sort	TK6261 TK1 exon 4_allele A.fasta
	Exon 4	CHATM	TK6261	sgEx4_mt20s + S0 [Nickase]	1st	S020s-2C-ex4.sort	TK6261 TK1 exon 4_allele A.fasta
	Exon 4	CHATM	TK6261	sgEx4_mt20s + S0 [Nickase]	2nd	S020s-3C(19th)-ex4.sort	TK6261 TK1 exon 4_allele A.fasta
	Exon 4	CHATM	TK6261	sgEx4_mt20s + S0 [Nickase]	3rd	S020s-3C(20th)-ex4.sort	TK6261 TK1 exon 4_allele A.fasta
	Exon 4	CHATM	TK6261	sgEx4_mt20s + 88as [Nickase]	1st	88as-1st-C2-ex4Ne.sort	TK6261 TK1 exon 4_allele A.fasta
	Exon 4	CHATM	TK6261	sgEx4_mt20s + 88as [Nickase]	2nd	20s88as-2C-ex4Ne.sort	TK6261 TK1 exon 4_allele A.fasta
	Exon 4	CHATM	TK6261	sgEx4_mt20s + 88as [Nickase]	3rd	20s88as-3C-ex4Ne.sort	TK6261 TK1 exon 4_allele A.fasta

## Sheet: Suppl Fig 4
Supplementary Data 9. Amplicon-based NGS BAM files
Supplementary Figure 4
	Target	Medium	Cell	Cas9/ Nickase	Primary sgRNA	Secondary sgRNA	Experiment	Name (BAM)	Reference
c	Exon 5	SCM	TK6261	–	–	–	1st	TKex5-NoTrtmnt-1	TK6261 TK1 exon 5 _allele A.fasta
	Exon 5	SCM	TK6261	–	–	–	2nd	TKex5-NoTrtmnt-2	TK6261 TK1 exon 5 _allele A.fasta
	Exon 5	SCM	TK6261	–	–	–	3rd	TKex5-NoTrtmnt-3	TK6261 TK1 exon 5 _allele A.fasta
	Exon 5	SCM	TK6261	Cas9	sgEx5_mt-4s	–	1st	TKex5DSB-m4s-1	TK6261 TK1 exon 5 _allele A.fasta
	Exon 5	SCM	TK6261	Cas9	sgEx5_mt-4s	–	2nd	TKex5DSB-m4s-2	TK6261 TK1 exon 5 _allele A.fasta
	Exon 5	SCM	TK6261	Cas9	sgEx5_mt-4s	–	3rd	TKex5DSB-m4s-3	TK6261 TK1 exon 5 _allele A.fasta
e	Exon 5	CHATM	TK6261	Nickase	sgEx5_mt-4s	sgEx7_105s	1st	TK57-e7-105sR1C-ex5.sort	TK6261 TK1 exon 5 _allele A.fasta
	Exon 5	CHATM	TK6261	Nickase	sgEx5_mt-4s	sgEx7_105s	2nd	TK57-e7-105sR2C-ex5.sort	TK6261 TK1 exon 5 _allele A.fasta
	Exon 5	CHATM	TK6261	Nickase	sgEx5_mt-4s	sgEx7_105s	3rd	TK57-e7-105sR3C-ex5.sort	TK6261 TK1 exon 5 _allele A.fasta
	Exon 5	CHATM	TK6261	Nickase	sgEx5_mt-4s	sgS12	1st	TK57-S12R1C-ex5.sort	TK6261 TK1 exon 5 _allele A.fasta
	Exon 5	CHATM	TK6261	Nickase	sgEx5_mt-4s	sgS12	2nd	TK57-S12R2C-ex5.sort	TK6261 TK1 exon 5 _allele A.fasta
	Exon 5	CHATM	TK6261	Nickase	sgEx5_mt-4s	sgS12	3rd	TK57-S12R3C-ex5.sort	TK6261 TK1 exon 5 _allele A.fasta
	Exon 5	SCM	TK6261	–	–	–	1st	TK6261-1-ex5.sort	TK6261 TK1 exon 5 _allele A.fasta
	Exon 5	SCM	TK6261	–	–	–	2nd	TK6261-2-ex5.sort	TK6261 TK1 exon 5 _allele A.fasta
	Exon 5	SCM	TK6261	–	–	–	3rd	TK6261-3-ex5.sort	TK6261 TK1 exon 5 _allele A.fasta
g	Exon 5	SCM	TSCER2	–	–	–	1st	TSRex5-NoTrtmnt-1	TSCER2 TK1 exon 5 allele B.fasta
	Exon 5	SCM	TSCER2	–	–	–	2nd	TSRex5-NoTrtmnt-2	TSCER2 TK1 exon 5 allele B.fasta
	Exon 5	SCM	TSCER2	–	–	–	3rd	TSRex5-NoTrtmnt-3	TSCER2 TK1 exon 5 allele B.fasta
	Exon 5	SCM	TSCER2	Cas9	sgEx5_mt28as/TR2	–	1st	TSRex5DSB-mt28as-1	TSCER2 TK1 exon 5 allele B.fasta
	Exon 5	SCM	TSCER2	Cas9	sgEx5_mt28as/TR2	–	2nd	TSRex5DSB-mt28as-2	TSCER2 TK1 exon 5 allele B.fasta
	Exon 5	SCM	TSCER2	Cas9	sgEx5_mt28as/TR2	–	3rd	TSRex5DSB-mt28as-3	TSCER2 TK1 exon 5 allele B.fasta

## Sheet: Suppl Fig 5
Supplementary Data 9. Amplicon-based NGS BAM files
Supplementary Figure 5
	Target	Medium	Cell	Cas9/ Nickase	Primary sgRNA	Secondary sgRNA	Experiment	Name (BAM)	Reference
c	Intron 4	SCM	TK6261_S43v11	–	–	–	1st	TKS43SNV11-no-1	TK6261 TK1 sgS43 target.fasta
	Intron 4	SCM	TK6261_S43v11	–	–	–	2nd	TKS43SNV11-no-2	TK6261 TK1 sgS43 target.fasta
	Intron 4	SCM	TK6261_S43v11	–	–	–	3rd	TKS43SNV11-no-3	TK6261 TK1 sgS43 target.fasta
	Intron 4	SCM	TK6261_S43v11	Cas9	sgS43_mt0	–	1st	TKS43SNV11-mt0S43-1	TK6261 TK1 sgS43 target.fasta
	Intron 4	SCM	TK6261_S43v11	Cas9	sgS43_mt0	–	2nd	TKS43SNV11-mt0S43-2	TK6261 TK1 sgS43 target.fasta
	Intron 4	SCM	TK6261_S43v11	Cas9	sgS43_mt0	–	3rd	TKS43SNV11-mt0S43-3	TK6261 TK1 sgS43 target.fasta
	Intron 4	SCM	TK6261_S43v44	–	–	–	1st	TKS43SNV44-no-1	TK6261 TK1 sgS43 target.fasta
	Intron 4	SCM	TK6261_S43v44	–	–	–	2nd	TKS43SNV44-no-2	TK6261 TK1 sgS43 target.fasta
	Intron 4	SCM	TK6261_S43v44	–	–	–	3rd	TKS43SNV44-no-3	TK6261 TK1 sgS43 target.fasta
	Intron 4	SCM	TK6261_S43v44	Cas9	sgS43_mt0	–	1st	TKS43SNV44-mt0S43-1	TK6261 TK1 sgS43 target.fasta
	Intron 4	SCM	TK6261_S43v44	Cas9	sgS43_mt0	–	2nd	TKS43SNV44-mt0S43-2	TK6261 TK1 sgS43 target.fasta
	Intron 4	SCM	TK6261_S43v44	Cas9	sgS43_mt0	–	3rd	TKS43SNV44-mt0S43-3	TK6261 TK1 sgS43 target.fasta

## Sheet: Suppl Fig 6
Supplementary Data 9. Amplicon-based NGS BAM files
Supplementary Figure 6
	Target	Medium	Cell	Cas9/ Nickase	Primary sgRNA	Secondary sgRNA	Experiment	Name (BAM)	Reference
B	Exon 5	SCM	TK6261	Cas9	sgEx5_WT-4s	–	1st	TKex5WT-DSB-1	TK6261 TK1 exon 5 _allele A.fasta
	Exon 5	SCM	TK6261	Cas9	sgEx5_WT-4s	–	2nd	TKex5WT-DSB-2	TK6261 TK1 exon 5 _allele A.fasta
	Exon 5	SCM	TK6261	Cas9	sgEx5_WT-4s	–	3rd	TKex5WT-DSB-3	TK6261 TK1 exon 5 _allele A.fasta

## Sheet: Suppl Fig 10
Supplementary Data 9. Amplicon-based NGS BAM files
Supplementary Figure 10
	Target	Medium	Cell	Cas9/ Nickase	Primary sgRNA	Secondary sgRNA		Name (BAM)	Reference
D	Exon 4	SCM	TK6261_LD407E	–	–	–	1st	7ENOs-LD7E-1	TK6261 TK1 exon 4_allele A.fasta
	Exon 4	SCM	TK6261_LD407E	–	–	–	2nd	7ENOs-LD7E-2	TK6261 TK1 exon 4_allele A.fasta
	Exon 4	SCM	TK6261_LD407E	–	–	–	3rd	7ENOs-LD7E-3	TK6261 TK1 exon 4_allele A.fasta
	Exon 4	SCM	TK6261_LD407E	Cas9	sgLD407E_-4s	–	1st	7E-4sDSBs-LD7E-1	TK6261 TK1 exon 4_allele A.fasta
	Exon 4	SCM	TK6261_LD407E	Cas9	sgLD407E_-4s	–	2nd	7E-4sDSBs-LD7E-2	TK6261 TK1 exon 4_allele A.fasta
	Exon 4	SCM	TK6261_LD407E	Cas9	sgLD407E_-4s	–	3rd	7E-4sDSBs-LD7E-3	TK6261 TK1 exon 4_allele A.fasta
	Exon 4	SCM	TK6261_LD407E	Cas9	sgLD407E_6s	–	1st	7E6sDSBs-LD7E-1	TK6261 TK1 exon 4_allele A.fasta
	Exon 4	SCM	TK6261_LD407E	Cas9	sgLD407E_6s	–	2nd	7E6sDSBs-LD7E-2	TK6261 TK1 exon 4_allele A.fasta
	Exon 4	SCM	TK6261_LD407E	Cas9	sgLD407E_6s	–	3rd	7E6sDSBs-LD7E-3	TK6261 TK1 exon 4_allele A.fasta
	Intron 4 (Allele A)	SCM	TK6261_LD407E	–	–	–	1st	7ENoL-ex4-1	TKLD7E TK1 allele A.fasta
	Intron 4 (Allele A)	SCM	TK6261_LD407E	–	–	–	2nd	7ENoL-ex4-2	TKLD7E TK1 allele A.fasta
	Intron 4 (Allele A)	SCM	TK6261_LD407E	–	–	–	3rd	7ENoL-ex4-3	TKLD7E TK1 allele A.fasta
	Intron 4 (Allele A)	SCM	TK6261_LD407E	Cas9	sgLD407E_-4s	–	1st	7E-4sDSBL-ex4-1	TKLD7E TK1 allele A.fasta
	Intron 4 (Allele A)	SCM	TK6261_LD407E	Cas9	sgLD407E_-4s	–	2nd	7E-4sDSBL-ex4-2	TKLD7E TK1 allele A.fasta
	Intron 4 (Allele A)	SCM	TK6261_LD407E	Cas9	sgLD407E_-4s	–	3rd	7E-4sDSBL-ex4-3	TKLD7E TK1 allele A.fasta
	Intron 4 (Allele A)	SCM	TK6261_LD407E	Cas9	sgLD407E_6s	–	1st	7E6sDSBL-ex4-1	TKLD7E TK1 allele A.fasta
	Intron 4 (Allele A)	SCM	TK6261_LD407E	Cas9	sgLD407E_6s	–	2nd	7E6sDSBL-ex4-2	TKLD7E TK1 allele A.fasta
	Intron 4 (Allele A)	SCM	TK6261_LD407E	Cas9	sgLD407E_6s	–	3rd	7E6sDSBL-ex4-3	TKLD7E TK1 allele A.fasta

## Sheet: Suppl Fig 11
Supplementary Data 9. Amplicon NGS BAM files
Supplementary Figure 11
	Target	Medium	Cell	Gene editing	Experiment	Name (BAM)	Reference	Target	Medium	Cell	Gene editing	Experiment	Name (BAM)	Reference
C	Exon 4	CHAT	TK6261	sgEx4_mt20s + sgS14+Nickase	1st	S1420s-1CR-ex4.sort	TK6261 TK1 exon 4_allele A.fasta	chr17:78279901	CHAT	TK6261	sgEx4_mt20s + sgS14+Nickase	1st	S1420s-LOH82-1C.sort	chr17:76275823-76276048.fasta
	Exon 4	CHAT	TK6261	sgEx4_mt20s + sgS14+Nickase	2nd	S1420sX1-1C-ex4Ne.sort	TK6261 TK1 exon 4_allele A.fasta	chr17:78279901	CHAT	TK6261	sgEx4_mt20s + sgS14+Nickase	2nd	S1420s-LOH82-2C.sort	chr17:76275823-76276048.fasta
	Exon 4	CHAT	TK6261	sgEx4_mt20s + sgS14+Nickase	3rd	S1420s-3C-ex4.sort	TK6261 TK1 exon 4_allele A.fasta	chr17:78279901	CHAT	TK6261	sgEx4_mt20s + sgS14+Nickase	3rd	S1420s-LOH82-3C.sort	chr17:76275823-76276048.fasta
	Exon 4	CHAT	TK6261	sgEx4_mt20s + sgS34+Nickase	1st	293437-4th-N15-ex4Ne.sort	TK6261 TK1 exon 4_allele A.fasta	chr17:78279901	CHAT	TK6261	sgEx4_mt20s + sgS34+Nickase	1st	S3420s-LOH82-1C.sort	chr17:76275823-76276048.fasta
	Exon 4	CHAT	TK6261	sgEx4_mt20s + sgS34+Nickase	2nd	7-1-293437-5th-N-ex4Ne-34SS.sort	TK6261 TK1 exon 4_allele A.fasta	chr17:78279901	CHAT	TK6261	sgEx4_mt20s + sgS34+Nickase	2nd	S3420s-LOH82-2C.sort	chr17:76275823-76276048.fasta
	Exon 4	CHAT	TK6261	sgEx4_mt20s + sgS34+Nickase	3rd	20s34ss-3N-20s.sort	TK6261 TK1 exon 4_allele A.fasta	chr17:78279901	CHAT	TK6261	sgEx4_mt20s + sgS34+Nickase	3rd	S3420s-LOH82-3C.sort	chr17:76275823-76276048.fasta
	Exon 4	CHAT	TK6261	sgEx4_mt20s + sgS8+Nickase	1st	mR5-20sS8-N1-ex4Ne.sort	TK6261 TK1 exon 4_allele A.fasta	chr17:78279901	CHAT	TK6261	sgEx4_mt20s + sgS8+Nickase	1st	S820s-LOH82-1C.sort	chr17:76275823-76276048.fasta
	Exon 4	CHAT	TK6261	sgEx4_mt20s + sgS8+Nickase	2nd	mS141-20sS8-N-ex4Ne.sort	TK6261 TK1 exon 4_allele A.fasta	chr17:78279901	CHAT	TK6261	sgEx4_mt20s + sgS8+Nickase	2nd	S820s-LOH82-2C.sort	chr17:76275823-76276048.fasta
	Exon 4	CHAT	TK6261	sgEx4_mt20s + sgS8+Nickase	3rd	20sS8-3N-ex4Ne.sort	TK6261 TK1 exon 4_allele A.fasta	chr17:78279901	CHAT	TK6261	sgEx4_mt20s + sgS8+Nickase	3rd	S820s-LOH82-3C.sort	chr17:76275823-76276048.fasta
	Exon 4	no CHAT	TK6261	No treatment	1st	TK6261-1-ex4Ne.sort	TK6261 TK1 exon 4_allele A.fasta	chr17:78279901	no CHAT	TK6261	No treatment	1st	TK6261-LOH82-1C.sort	chr17:76275823-76276048.fasta
	Exon 4	no CHAT	TK6261	No treatment	2nd	TK6261-2-ex4Ne.sort	TK6261 TK1 exon 4_allele A.fasta	chr17:78279901	no CHAT	TK6261	No treatment	2nd	TK6261-LOH82-2C.sort	chr17:76275823-76276048.fasta
	Exon 4	no CHAT	TK6261	No treatment	3rd	TK6261-3-ex4Ne.sort	TK6261 TK1 exon 4_allele A.fasta	chr17:78279901	no CHAT	TK6261	No treatment	3rd	TK6261-LOH82-3C.sort	chr17:76275823-76276048.fasta

## Sheet: Suppl Fig 15
Supplementary Table 9. Amplicon NGS BAM files
Supplementary Figure 15
	Target	Medium	Cell	Gene editing	Experiment	Name (BAM)	Reference	Target	Medium	Cell	Gene editing	Experiment	Name (BAM)	Reference
A	sgS14 off-target #1	no CHAT	TK6261	No treatment	1st	TK6261-1-S14off1.sort	sgS14 off-target #1.fasta
	sgS14 off-target #1	no CHAT	TK6261	No treatment	2nd	TK6261-2-S14off1.sort	sgS14 off-target #1.fasta
	sgS14 off-target #1	no CHAT	TK6261	No treatment	3rd	TK6261-3-S14off1.sort	sgS14 off-target #1.fasta
	sgS14 off-target #1	no CHAT	TK6261	sgS14 [Cas9]	1st	S14WT-1N-S14off1.sort	sgS14 off-target #1.fasta
	sgS14 off-target #1	no CHAT	TK6261	sgS14 [Cas9]	2nd	S14WT-2N-S14off1.sort	sgS14 off-target #1.fasta
	sgS14 off-target #1	no CHAT	TK6261	sgS14 [Cas9]	3rd	S14WT-3N-S14off1.sort	sgS14 off-target #1.fasta
	sgS14 off-target #1	CHAT	TK6261	sgEx4_mt20s + sgS14 [Nickase]	1st	S14-2-1C-S14off1.sort	sgS14 off-target #1.fasta
	sgS14 off-target #1	CHAT	TK6261	sgEx4_mt20s + sgS14 [Nickase]	2nd	S1420sX1-1C-S14off1.sort	sgS14 off-target #1.fasta
	sgS14 off-target #1	CHAT	TK6261	sgEx4_mt20s + sgS14 [Nickase]	3rd	S1420s-3C-S14off1.sort	sgS14 off-target #1.fasta
B	sgS34 off-target #1	no CHAT	TK6261	No treatment	1st	TK6261-1-34ssoff1.sort	sgS34s off-target #1.fasta
	sgS34 off-target #1	no CHAT	TK6261	No treatment	2nd	TK6261-2-34ssoff1.sort	sgS34s off-target #1.fasta
	sgS34 off-target #1	no CHAT	TK6261	No treatment	3rd	TK6261-3-34ssoff1.sort	sgS34s off-target #1.fasta
	sgS34 off-target #1	no CHAT	TK6261	sgS34 [Cas9]	1st	2934374th-18N-34off1.sort	sgS34s off-target #1.fasta
	sgS34 off-target #1	no CHAT	TK6261	sgS34 [Cas9]	2nd	34ssWT-2N-34ssoff1.sort	sgS34s off-target #1.fasta
	sgS34 off-target #1	no CHAT	TK6261	sgS34 [Cas9]	3rd	34ssWT-3NR-34ssoff1.sort	sgS34s off-target #1.fasta
	sgS34 off-target #1	CHAT	TK6261	sgEx4_mt20s + sgS34 [Nickase]	1st	2934374th-15C-34off1.sort	sgS34s off-target #1.fasta
	sgS34 off-target #1	CHAT	TK6261	sgEx4_mt20s + sgS34 [Nickase]	2nd	8-4-293437-5th-C-34ssoff1.sort	sgS34s off-target #1.fasta
	sgS34 off-target #1	CHAT	TK6261	sgEx4_mt20s + sgS34 [Nickase]	3rd	20s34ss-3C-34ssoff1.sort	sgS34s off-target #1.fasta
C	sgEx4_mt20s off-tartet #2	no CHAT	TK6261	No treatment	1st	TK6261-1-20soff2.sort	sgEx4_mt20s off-target #2.fasta
	sgEx4_mt20s off-tartet #2	no CHAT	TK6261	No treatment	2nd	TK6261-2-20soff2.sort	sgEx4_mt20s off-target #2.fasta
	sgEx4_mt20s off-tartet #2	no CHAT	TK6261	No treatment	3rd	TK6261-3-20soff2.sort	sgEx4_mt20s off-target #2.fasta
	sgEx4_mt20s off-tartet #2	no CHAT	TK6261	sgEx4_mt20s [Nickase]	1st	20sOnly-1N-20soff2.sort	sgEx4_mt20s off-target #2.fasta
	sgEx4_mt20s off-tartet #2	no CHAT	TK6261	sgEx4_mt20s [Nickase]	2nd	20sOnly-2N-20soff2.sort	sgEx4_mt20s off-target #2.fasta
	sgEx4_mt20s off-tartet #2	no CHAT	TK6261	sgEx4_mt20s [Nickase]	3rd	20sOnly-3N-20soff2.sort	sgEx4_mt20s off-target #2.fasta
	sgEx4_mt20s off-tartet #2	no CHAT	TK6261	sgEx4_mt20s + sgS14 [Nickase]	1st	S14-2-1N-20soff2.sort	sgEx4_mt20s off-target #2.fasta	sgEx4_mt20s off-tartet #2	CHAT	TK6261	sgEx4_mt20s + sgS14 [Nickase]	1st	S14-2-1C-20soff2.sort	sgEx4_mt20s off-target #2.fasta
	sgEx4_mt20s off-tartet #2	no CHAT	TK6261	sgEx4_mt20s + sgS14 [Nickase]	2nd	S1420sX1-1N-20soff2.sort	sgEx4_mt20s off-target #2.fasta	sgEx4_mt20s off-tartet #2	CHAT	TK6261	sgEx4_mt20s + sgS14 [Nickase]	2nd	S1420sX1-1C-20soff2.sort	sgEx4_mt20s off-target #2.fasta
	sgEx4_mt20s off-tartet #2	no CHAT	TK6261	sgEx4_mt20s + sgS14 [Nickase]	3rd	S1420s-3N-20soff2.sort	sgEx4_mt20s off-target #2.fasta	sgEx4_mt20s off-tartet #2	CHAT	TK6261	sgEx4_mt20s + sgS14 [Nickase]	3rd	S1420s-3C-20soff2.sort	sgEx4_mt20s off-target #2.fasta
	sgEx4_mt20s off-tartet #2	no CHAT	TK6261	sgEx4_mt20s + sgS34 [Nickase]	1st	9-2-293437-4th-N-20soff2.sort	sgEx4_mt20s off-target #2.fasta	sgEx4_mt20s off-tartet #2	CHAT	TK6261	sgEx4_mt20s + sgS34 [Nickase]	1st	2934374th-15CR-20OF2.sort	sgEx4_mt20s off-target #2.fasta
	sgEx4_mt20s off-tartet #2	no CHAT	TK6261	sgEx4_mt20s + sgS34 [Nickase]	2nd	7-3-293437-5th-N-20soff2.sort	sgEx4_mt20s off-target #2.fasta	sgEx4_mt20s off-tartet #2	CHAT	TK6261	sgEx4_mt20s + sgS34 [Nickase]	2nd	8-3-293437-5th-C-20soff2.sort	sgEx4_mt20s off-target #2.fasta
	sgEx4_mt20s off-tartet #2	no CHAT	TK6261	sgEx4_mt20s + sgS34 [Nickase]	3rd	20s34ss-3N-20soff2.sort	sgEx4_mt20s off-target #2.fasta	sgEx4_mt20s off-tartet #2	CHAT	TK6261	sgEx4_mt20s + sgS34 [Nickase]	3rd	20s34ss-3C-20soff2.sort	sgEx4_mt20s off-target #2.fasta
	sgEx4_mt20s off-tartet #2	no CHAT	TK6261	sgEx4_mt20s + sgS8 [Nickase]	1st	mR5-20sS8-N1-20soff2.sort	sgEx4_mt20s off-target #2.fasta	sgEx4_mt20s off-tartet #2	CHAT	TK6261	sgEx4_mt20s + sgS8 [Nickase]	1st	mR5-20sS8-C1-20soff2.sort	sgEx4_mt20s off-target #2.fasta
	sgEx4_mt20s off-tartet #2	no CHAT	TK6261	sgEx4_mt20s + sgS8 [Nickase]	2nd	mS141-20sS8-N-20soff2.sort	sgEx4_mt20s off-target #2.fasta	sgEx4_mt20s off-tartet #2	CHAT	TK6261	sgEx4_mt20s + sgS8 [Nickase]	2nd	20sS8-2C-20soff2.sort	sgEx4_mt20s off-target #2.fasta
	sgEx4_mt20s off-tartet #2	no CHAT	TK6261	sgEx4_mt20s + sgS8 [Nickase]	3rd	20sS8-3N-20soff2.sort	sgEx4_mt20s off-target #2.fasta	sgEx4_mt20s off-tartet #2	CHAT	TK6261	sgEx4_mt20s + sgS8 [Nickase]	3rd	20sS8-3C-20soff2.sort	sgEx4_mt20s off-target #2.fasta
	sgEx4_mt20s off-tartet #2	no CHAT	TK6261	sgEx4_mt20s [Cas9]	1st	20sWT-1st-N-20soff2.sort	sgEx4_mt20s off-target #2.fasta	sgEx4_mt20s off-tartet #2	CHAT	TK6261	sgEx4_mt20s [Cas9]	1st	20sWT-1st-C-20soff2.sort	sgEx4_mt20s off-target #2.fasta
	sgEx4_mt20s off-tartet #2	no CHAT	TK6261	sgEx4_mt20s [Cas9]	2nd	20sWT-2nd-N-20soff2.sort	sgEx4_mt20s off-target #2.fasta	sgEx4_mt20s off-tartet #2	CHAT	TK6261	sgEx4_mt20s [Cas9]	2nd	WT20s-2nd-C-off2.sort	sgEx4_mt20s off-target #2.fasta
	sgEx4_mt20s off-tartet #2	no CHAT	TK6261	sgEx4_mt20s [Cas9]	3rd	20sWT-3N-20soff2.sort	sgEx4_mt20s off-target #2.fasta	sgEx4_mt20s off-tartet #2	CHAT	TK6261	sgEx4_mt20s [Cas9]	3rd	20sWT-3C-20soff2.sort	sgEx4_mt20s off-target #2.fasta
	sgEx4_mt20s off-tartet #2	no CHAT	TK6261	sgEx4_mt20s [Cas9] + ssODN	1st	3-3-ssODN-1N-20soff2.sort	sgEx4_mt20s off-target #2.fasta	sgEx4_mt20s off-tartet #2	CHAT	TK6261	sgEx4_mt20s [Cas9] + ssODN	1st	5-3-ssODN-1C-20soff2.sort	sgEx4_mt20s off-target #2.fasta
	sgEx4_mt20s off-tartet #2	no CHAT	TK6261	sgEx4_mt20s [Cas9] + ssODN	2nd	4-3-ssODN-2N-20soff2.sort	sgEx4_mt20s off-target #2.fasta	sgEx4_mt20s off-tartet #2	CHAT	TK6261	sgEx4_mt20s [Cas9] + ssODN	2nd	6-3-ssODN-2C-20soff2.sort	sgEx4_mt20s off-target #2.fasta
	sgEx4_mt20s off-tartet #2	no CHAT	TK6261	sgEx4_mt20s [Cas9] + ssODN	3rd	ssODN-3NR-20OF2.sort	sgEx4_mt20s off-target #2.fasta	sgEx4_mt20s off-tartet #2	CHAT	TK6261	sgEx4_mt20s [Cas9] + ssODN	3rd	ssODN-3C-20soff2.sort	sgEx4_mt20s off-target #2.fasta
D	sgS14 off-target #2	no CHAT	TK6261	No treatment	1st	TK6261-1-S14off2.sort	sgS14 off-target #2.fasta
	sgS14 off-target #2	no CHAT	TK6261	No treatment	2nd	TK6261-2-S14off2.sort	sgS14 off-target #2.fasta
	sgS14 off-target #2	no CHAT	TK6261	No treatment	3rd	TK6261-3-S14off2.sort	sgS14 off-target #2.fasta
	sgS14 off-target #2	no CHAT	TK6261	sgS14 [Cas9]	1st	S14WT-1N-S14off2.sort	sgS14 off-target #2.fasta
	sgS14 off-target #2	no CHAT	TK6261	sgS14 [Cas9]	2nd	S14WT-2N-S14off2.sort	sgS14 off-target #2.fasta
	sgS14 off-target #2	no CHAT	TK6261	sgS14 [Cas9]	3rd	S14WT-3NR-S14off2.sort	sgS14 off-target #2.fasta
	sgS14 off-target #2	CHAT	TK6261	sgEx4_mt20s + sgS14 [Nickase]	1st	S14-2-1C-S14off2.sort	sgS14 off-target #2.fasta
	sgS14 off-target #2	CHAT	TK6261	sgEx4_mt20s + sgS14 [Nickase]	2nd	S1420sX1-1C-S14off2.sort	sgS14 off-target #2.fasta
	sgS14 off-target #2	CHAT	TK6261	sgEx4_mt20s + sgS14 [Nickase]	3rd	S1420s-3C-S14off2.sort	sgS14 off-target #2.fasta
E	sgS34 off-target #2	no CHAT	TK6261	No treatment	1st	TK6261-1-34ssoff2.sort	sgS34s off-target #2.fasta
	sgS34 off-target #2	no CHAT	TK6261	No treatment	2nd	TK6261-2-34ssoff2.sort	sgS34s off-target #2.fasta
	sgS34 off-target #2	no CHAT	TK6261	No treatment	3rd	TK6261-3-34ssoff2.sort	sgS34s off-target #2.fasta
	sgS34 off-target #2	no CHAT	TK6261	sgS34 [Cas9]	1st	2934374th-18N-34off2.sort	sgS34s off-target #2.fasta
	sgS34 off-target #2	no CHAT	TK6261	sgS34 [Cas9]	2nd	34ssWT-2N-34ssoff2.sort	sgS34s off-target #2.fasta
	sgS34 off-target #2	no CHAT	TK6261	sgS34 [Cas9]	3rd	34ssWT-R3rd-34ssOFF2.sort	sgS34s off-target #2.fasta
	sgS34 off-target #2	CHAT	TK6261	sgEx4_mt20s + sgS34 [Nickase]	1st	2934374th-15C-34off2.sort	sgS34s off-target #2.fasta
	sgS34 off-target #2	CHAT	TK6261	sgEx4_mt20s + sgS34 [Nickase]	2nd	8-5-293437-5th-C-34ssoff2.sort	sgS34s off-target #2.fasta
	sgS34 off-target #2	CHAT	TK6261	sgEx4_mt20s + sgS34 [Nickase]	3rd	20s34ss-3C-34ssoff2.sort	sgS34s off-target #2.fasta
F	sgS8 off-target #3	no CHAT	TK6261	No treatment	1st	TK6261-1-S8off3.sort	sgS8 off-target #3.fasta
	sgS8 off-target #3	no CHAT	TK6261	No treatment	2nd	TK6261-2-S8off3.sort	sgS8 off-target #3.fasta
	sgS8 off-target #3	no CHAT	TK6261	No treatment	3rd	TK6261-3-S8off3.sort	sgS8 off-target #3.fasta
	sgS8 off-target #3	no CHAT	TK6261	sgS8 [Cas9]	1st	S8WT-1N-S8off3.sort	sgS8 off-target #3.fasta
	sgS8 off-target #3	no CHAT	TK6261	sgS8 [Cas9]	2nd	S8WT-2N-S8off3.sort	sgS8 off-target #3.fasta
	sgS8 off-target #3	no CHAT	TK6261	sgS8 [Cas9]	3rd	S8WT-3N-S8off3.sort	sgS8 off-target #3.fasta
	sgS8 off-target #3	CHAT	TK6261	sgEx4_mt20s + sgS8 [Nickase]	1st	mR5-20sS8-C1-S8off3.sort	sgS8 off-target #3.fasta
	sgS8 off-target #3	CHAT	TK6261	sgEx4_mt20s + sgS8 [Nickase]	2nd	20sS8-2C-S8off3.sort	sgS8 off-target #3.fasta
	sgS8 off-target #3	CHAT	TK6261	sgEx4_mt20s + sgS8 [Nickase]	3rd	20sS8-3C-S8off3.sort	sgS8 off-target #3.fasta

[truncated: 1 more sheets: Suppl Fig 16]
