# Supplementary material for: Inducing multiple nicks promotes interhomolog homologous recombination to correct heterozygous mutations in somatic cells
Source: Nat Commun. 2023 Sep 15;14:5607. doi: 10.1038/s41467-023-41048-5 (PMC10504326; doi:10.1038/s41467-023-41048-5)
Supplement: Supplementary file 14 — Supplementary Data 10 [file 41467_2023_41048_MOESM14_ESM.xlsx]

## Sheet: WGS
Supplementary Table 10. WGS data
Sanple name	Sample title	Gene editing	Clone numbrer
B000030	S1420s_201	sgEx4_mt20s + sgS14 [Nickase]	SCC #201
B000031	S1420s_230	sgEx4_mt20s + sgS14 [Nickase]	SCC #230
B000032	S1420s_235	sgEx4_mt20s + sgS14 [Nickase]	SCC #235
B000033	S1420s_254	sgEx4_mt20s + sgS14 [Nickase]	SCC #254
B000034	S1420s_262	sgEx4_mt20s + sgS14 [Nickase]	SCC #262
B000035	S1420s_281	sgEx4_mt20s + sgS14 [Nickase]	SCC #281
B000036	S1420s_348	sgEx4_mt20s + sgS14 [Nickase]	SCC #348
B000037	S1420s_353	sgEx4_mt20s + sgS14 [Nickase]	SCC #353
B000038	S1420s_365	sgEx4_mt20s + sgS14 [Nickase]	SCC #365
B000039	S1420s_374	sgEx4_mt20s + sgS14 [Nickase]	SCC #374
B000040	S1420s_389	sgEx4_mt20s + sgS14 [Nickase]	SCC #389
B000042	S1420s_516	sgEx4_mt20s + sgS14 [Nickase]	SCC #516
B000043	S1420s_528	sgEx4_mt20s + sgS14 [Nickase]	SCC #528
B000052	TK6261_no_01	No Treatment	SCC #01
B000053	TK6261_no_02	No Treatment	SCC #02
B000054	TK6261_no_03	No Treatment	SCC #03
B000055	TK6261_no_04	No Treatment	SCC #04
B000056	TK6261_no_05	No Treatment	SCC #05
B000057	TK6261_no_06	No Treatment	SCC #06
B000058	TK6261_no_07	No Treatment	SCC #07
B000059	TK6261_no_09	No Treatment	SCC #09
B000060	TK6261_no_10	No Treatment	SCC #10
B000061	TK6261_no_12	No Treatment	SCC #12
B000062	TK6261_no_14	No Treatment	SCC #14
B000063	TK6261_no_15	No Treatment	SCC #15
B000065	S8cl435	sgEx4_mt20s + sgS8 [Nickase]	SCC #435
B000066	S8cl443	sgEx4_mt20s + sgS8 [Nickase]	SCC #443
B000067	S8cl228	sgEx4_mt20s + sgS8 [Nickase]	SCC #228
B000068	S8cl237	sgEx4_mt20s + sgS8 [Nickase]	SCC #237
B000069	S8cl262	sgEx4_mt20s + sgS8 [Nickase]	SCC #262
B000070	S8cl285	sgEx4_mt20s + sgS8 [Nickase]	SCC #285
B000071	S8cl179	sgEx4_mt20s + sgS8 [Nickase]	SCC #179
B000072	S8cl191	sgEx4_mt20s + sgS8 [Nickase]	SCC #191
B000073	S8cl608	sgEx4_mt20s + sgS8 [Nickase]	SCC #608
B000074	S8cl524	sgEx4_mt20s + sgS8 [Nickase]	SCC #524
B000075	34SScl188	sgEx4_mt20s + sgS34 [Nickase]	SCC #188
B000076	34SScl264	sgEx4_mt20s + sgS34 [Nickase]	SCC #264
B000077	34SScl316	sgEx4_mt20s + sgS34 [Nickase]	SCC #316
B000078	34SScl318	sgEx4_mt20s + sgS34 [Nickase]	SCC #318
B000079	34SScl343	sgEx4_mt20s + sgS34 [Nickase]	SCC #343
B000080	34SScl392	sgEx4_mt20s + sgS34 [Nickase]	SCC #392
B000082	34SScl559	sgEx4_mt20s + sgS34 [Nickase]	SCC #559
B000083	34SScl682	sgEx4_mt20s + sgS34 [Nickase]	SCC #682
B000084	34SScl160	sgEx4_mt20s + sgS34 [Nickase]	SCC #160
B000404	ssODNWT_102	sgEx4_mt20s [Cas9] + ssODN	SCC #102
B000405	ssODNWT_136	sgEx4_mt20s [Cas9] + ssODN	SCC #136
B000406	ssODNWT_139	sgEx4_mt20s [Cas9] + ssODN	SCC #139
B000407	ssODNWT_144	sgEx4_mt20s [Cas9] + ssODN	SCC #144
B000408	ssODNWT_158	sgEx4_mt20s [Cas9] + ssODN	SCC #158
B000409	ssODNWT_175	sgEx4_mt20s [Cas9] + ssODN	SCC #175
B000410	ssODNWT_203	sgEx4_mt20s [Cas9] + ssODN	SCC #203
B000411	ssODNWT_211	sgEx4_mt20s [Cas9] + ssODN	SCC #211
B000412	ssODNWT_231	sgEx4_mt20s [Cas9] + ssODN	SCC #231
B000413	ssODNWT_245	sgEx4_mt20s [Cas9] + ssODN	SCC #245
B000417	ssODNWT_312	sgEx4_mt20s [Cas9] + ssODN	SCC #312
B000418	ssODNWT_317	sgEx4_mt20s [Cas9] + ssODN	SCC #317
B000419	ssODNWT_323	sgEx4_mt20s [Cas9] + ssODN	SCC #323
B000420	ssODNWT_324	sgEx4_mt20s [Cas9] + ssODN	SCC #324
B000421	ssODNWT_330	sgEx4_mt20s [Cas9] + ssODN	SCC #330
