# Supplementary material for: Inducing multiple nicks promotes interhomolog homologous recombination to correct heterozygous mutations in somatic cells
Source: Nat Commun. 2023 Sep 15;14:5607. doi: 10.1038/s41467-023-41048-5 (PMC10504326; doi:10.1038/s41467-023-41048-5)
Supplement: Supplementary file 15 — Source Data [file 41467_2023_41048_MOESM15_ESM.xlsx]

## Sheet: Figure 1b
Figure 1B:FISH

## Sheet: Figure 1e
Figure 1e: Colony formation assay
	Cas9 1st			Seed			Seed	Colony (%)				Adjusted colony positive (%)
		CHATM-1	CHATM-2	cells/well	SCM-1	SCM-2	cells/well	CHAT	SCM	Adjusted%		Cas9
	sgEx4_mt20s	12	13	2	54	46	1	6.51042	52.0833	12.5			1st	2nd	3rd	Av
	sgNTC	0	0	200	62	53	1	0	59.8958	0		sgEx4_mt20s	12.5	12.963	16.4773	13.9801	2.17499	sgEx4_mt20s
												sgNTC	0	0	0	0	0	sgNTC
	Cas9 2nd			Seed			Seed	Colony (%)
		CHATM-1	CHATM-2	cells/well	SCM-1	SCM-2	cells/well	CHAT	SCM	Adjusted%
	sgEx4_mt20s	17	11	2	54	54	1	7.29167	56.25	12.963
	sgNTC	0	0	200	49	51	1	0	52.0833	0
	Cas9 3rd			Seed			Seed	Colony (%)
		CHATM-1	CHATM-2	cells/well	SCM-1	SCM-2	cells/well	CHAT	SCM	Adjusted%
	sgEx4_mt20s	16	13	2	47	41	1	7.55208	45.8333	16.4773
	sgNTC	0	0	200	52	52	1	0	54.1667	0
	Cas9(D10A) 1st			Seed			Seed	Colony (%)				Adjusted colony positive (%)
		CHATM-1	CHATM-2	cells/well	SCM-1	SCM-2	cells/well	CHAT	SCM	Adjusted%		Cas9(D10A)
	sgEx4_mt20s+sgS0	20	16	20	47	57	1	0.9375	54.1667	1.73077			1st	2nd	3rd	Average	SD
	sgS0	9	10	50	39	37	1	0.197917	39.5833	0.5		sgEx4_mt20s+sgS0	1.73077	2.08738	1.77083	1.86299	0.195353
	sgEx4_mt20s	3	4	50	49	38	1	0.0729167	45.3125	0.16092		sgS0	0.5	0.240964	0.30137	0.347445	0.135525
	sgNTC	0	0	200	54	50	1	0	54.1667	0		sgEx4_mt20s	0.16092	0.12987	0.028169	0.10632	0.0694381
												sgNTC	0	0	0	0	0
	Cas9(D10A) 2nd			Seed			Seed	Colony (%)
		CHATM-1	CHATM-2	cells/well	SCM-1	SCM-2	cells/well	CHAT	SCM	Adjusted%
	sgEx4_mt20s+sgS0	20	23	20	56	47	1	1.11979	53.6458	2.08738
	sgS0	6	4	50	44	39	1	0.104167	43.2292	0.240964
	sgEx4_mt20s	3	2	50	40	37	1	0.0520833	40.1042	0.12987
	sgNTC	0	0	200	46	47	1	0	48.4375	0
	Cas9(D10A) 3rd			Seed			Seed	Colony (%)
		CHATM-1	CHATM-2	cells/well	SCM-1	SCM-2	cells/well	CHAT	SCM	Adjusted%
	sgEx4_mt20s+sgS0	9	25	20	51	45	1	0.885417	50	1.77083
	sgS0	5	6	50	35	38	1	0.114583	38.0208	0.30137
	sgEx4_mt20s	1	0	50	32	39	1	0.0104167	36.9792	0.028169
	sgNTC	0	0	200	46	46	1	0	47.9167	0

## Sheet: Figure 1g
Figure 1g: Immunoblotting

## Sheet: Figure 2a (1)
Figure2a: Proliferation assay
	Flow cytometry 1st						PCI
		normal		CHAT
	sgRNA	GFP	mCherry	GFP	mCherry		sgRNA	PCI	relative PCI
	sgS0	56.2	43.7	41.3	58.2		sgS0	0.551788	13.8035
	sgS1	60.8	39.1	30.2	69.1		sgS1	0.281062	7.03103
	sgS2	59.5	40.4	51.7	47.6		sgS2	0.737476	18.4487
	sgS3	57	42.9	62.8	36.6		sgS3	1.2914	32.3056
	sgS6	58.2	41.7	57.5	41.7		sgS6	0.987973	24.7151
	sgS8	60.6	39.2	59	40.2		sgS8	0.949379	23.7496
	sgS9	59.1	40.9	63.2	36.4		sgS9	1.20158	30.0586
	sgS11	62.4	37.5	45.3	53.6		sgS11	0.507902	12.7057
	sgS12	60.9	39	48.4	50.8		sgS12	0.610139	15.2632
	sgS13	56.7	43.2	38.8	60		sgS13	0.492698	12.3253
	sgS14	57.3	42.6	59.6	39.2		sgS14	1.13036	28.2769
	sgS15	61.3	38.6	13.4	86.3		sgS15	0.0977734	2.44589
	sgS16	61.1	38.9	57.9	41.2		sgS16	0.894725	22.3824
	sgS17	56.7	43	45.5	53.7		sgS17	0.642573	16.0746
	sgEx4_88as	52.4	47.5	43.6	55.3		sgEx4_88as	0.7147	17.8789
	sgEx4_mt20s	59.3	40.6	5.5	94.2		sgEx4_mt20s	0.0399745	1
	x2 sgNTC	58.6	41.3	0.1	99.9		x2 sgNTC	0.000705484	0.0176483

## Sheet: Figure 2a (2)
Figure2a: Proliferation assay
	Flow cytometry 2nd						PCI
		normal		CHAT
	sgRNA	GFP	mCherry	GFP	mCherry		sgRNA	PCI	relative PCI
	sgS0	49.9	50	50.6	49.2		sgS0	1.03052	35.9122
	sgS1	56.2	43.8	37	62.8		sgS1	0.459177	16.0017
	sgS2	57.5	42.2	50.9	48.8		sgS2	0.765495	26.6765
	sgS3	56.1	43.8	67.6	31.9		sgS3	1.6545	57.6573
	sgS6	54.5	45.4	58.1	41.7		sgS6	1.16065	40.447
	sgS8	55.9	44	65.1	34.6		sgS8	1.48097	51.6099
	sgS9	56.1	43.8	72.6	27		sgS9	2.09935	73.1596
	sgS11	57.8	42.2	50.4	49.4		sgS11	0.744883	25.9582
	sgS12	58	41.9	53.2	46.6		sgS12	0.82473	28.7408
	sgS13	56.3	43.5	51.5	48.3		sgS13	0.823836	28.7097
	sgS14	55.6	44.3	65.9	33.7		sgS14	1.55806	54.2965
	sgS15	54.5	45.3	12.9	87		sgS15	0.123246	4.29496
	sgS16	51.5	48.3	61.8	37.9		sgS16	1.52929	53.2937
	sgS17	49.8	50.1	48.5	51.1		sgS17	0.954837	33.2749
	sgEx4_88as	57	42.9	62.7	37.1		sgEx4_88as	1.27197	44.3265
	sgEx4_mt20s	51	48.9	2.9	96.9		sgEx4_mt20s	0.0286954	1
	x2 sgNTC	50.8	49.1	0.1	99.7		x2 sgNTC	0.000969444	0.0337839

## Sheet: Figure 2a (3)
Figure2a: Proliferation assay
	Flow cytometry 3rd, 4th										PCI
		3rd				4th					PCI	PCI	Relative PCI
	sgRNA alias	SCM		CHATM		normal Medium		CHAT			3rd	4th	3rd	4th
		GFP	mCHerry	GFP	mCheery	GFP	mCherry	GFP	mCherry		PCI	PCI	relative PCI	relative PCI
	01ssTK1-870	56.7	43	31.1	68.3	48.9	51.1	49.8	50.1		0.345323	1.03873	6.75386	15.8395
	02ssTK1-3151	54.7	44.9	49.7	49.5	46.7	53.2	54.5	45.4		0.824157	1.36753	16.119	20.8533
	03ssTK1-4831	53.9	45.8	62.4	36.8	46.9	53.1	60.7	39.2		1.44083	1.75317	28.18	26.734
	04ssTK1-5123	52.8	46.9	39.5	60.1	46.9	53	44.9	55		0.583797	0.922543	11.418	14.0678
	05ssTK1-5872	49.3	50.4	45.3	53.9	48.3	51.7	56.1	43.8		0.859198	1.37098	16.8043	20.906
	06ssTK1-6315	54.9	44.8	20	79.6	48.7	51.2	20.9	78.9		0.205032	0.27849	4.01005	4.24668
	07ssTK1-6872	56.3	42.9	61.2	37.8	46.6	53.3	62.4	37.5		1.2337	1.90324	24.1288	29.0224
	08ssTK1-7176	52.4	47.3	23.8	75.6	47.5	52.4	39	60.9		0.284174	0.706456	5.55791	10.7727
	09ssTK1-7494	51.8	47.9	40	59.3	44.8	55.1	50	49.9		0.623751	1.23238	12.1994	18.7924
	10ssTK1-8038	49.8	49.9	27.9	71.6	46.7	53.3	32.2	67.7		0.390447	0.542847	7.63641	8.27783
	11ssTK1-8116	49.3	50.4	46.5	52.5	47	52.9	61.1	38.9		0.905477	1.76787	17.7094	26.958
	12ssTK1-8178	53.5	46.2	26.6	72.9	48.4	51.6	40.7	59.2		0.315096	0.732955	6.16267	11.1768
	13ssTK1-8238	55	44.3	61.7	37	46.8	53.1	62.6	37.2		1.34315	1.90933	26.2695	29.1151
	14ssTK1-8289	49.7	50	34.2	65.2	47.2	52.7	38.6	61.2		0.527706	0.704214	10.3209	10.7385
	15ssTK1-8343	50.5	49.2	39.4	59.9	47	52.9	48.2	51.7		0.64083	1.04934	12.5334	16.0012
	16ssTK1-8427	50	49.6	21.4	78.3	47.3	52.7	31	68.8		0.271121	0.502022	5.30262	7.65529
	17ssTK1-8582	52.4	47.3	46.7	52.7	46.2	53.7	57.2	42.7		0.799901	1.55704	15.6445	23.7432
	18ssTK1-8620	51.1	48.6	53	46.2	47.2	52.7	62.4	37.4		1.09106	1.86287	21.3391	28.4067
	19ssTK1-8752	58.7	41	67.2	32.2	49.4	50.5	67.8	32		1.45767	2.16593	28.5093	33.0281
	20ssTK1-8790	53.4	46.3	13.1	86.5	49.1	50.6	16.9	83		0.131309	0.209835	2.56816	3.19975
	21ssTK1-8852	51.3	48.5	11.6	88	49	51	15.4	84.5		0.124623	0.189687	2.4374	2.89252
	22ssTK1-8910	49.9	49.9	62.6	36.6	47.5	52.4	65.1	34.6		1.71038	2.07559	33.4518	31.6506
	23ssTK1-8961	54.2	45.5	48.4	50.9	49.8	50.2	60.7	39.2		0.798251	1.56091	15.6123	23.8021
	24ssTK1-9032	51.7	47.8	15.4	84.2	48.1	51.8	32.2	67.7		0.169101	0.512215	3.30729	7.81071
	S0	52.9	46.7	49.8	49.2	45.7	54.3	47.9	52		0.893564	1.0945	17.4764	16.6899
	26ssTK1-9245	52.7	47	48.8	49.9	49.4	50.5	53.8	46		0.872181	1.19561	17.0582	18.2317
	28ssTK1-9370	51.4	48.3	58.9	39.8	49.3	50.7	64.7	35.2		1.39064	1.89026	27.1984	28.8245
	29ssTK1-9400	52.6	47.2	65.8	33.2	49.7	50.2	62.7	37.2		1.77846	1.70244	34.7833	25.9604
	30ssTK1-9454	51.9	47.7	62.5	36.3	46.6	53.3	67.1	32.7		1.58243	2.34702	30.9493	35.7894
	31ssTK1-9467	53.5	46.3	62.9	36.2	47.8	52.1	63.5	36.4		1.50373	1.90144	29.4101	28.9949
	32ssTK1-9495	50.9	48.8	48.9	50.3	50.8	49.2	56.2	43.7		0.932058	1.24554	18.2293	18.9931
	33ssTK1-9521	52.8	47	52.9	46.3	47.6	52.4	58.2	41.7		1.01704	1.53642	19.8914	23.4288
	34ssTK1-9580	52.5	47.4	62.8	36.2	48.9	51	67	32.9		1.56628	2.12393	30.6335	32.3876
	35ssTK1-9650	54.3	45.5	42.3	57.1	49.9	50	45.8	54.1		0.620749	0.848277	12.1407	12.9353
	36ssTK1-9681	54	45.8	39.4	59.9	49.4	50.5	44.2	55.7		0.55788	0.811207	10.9111	12.37
	37ssTK1-9756	53.2	46.6	67.3	31.9	50.9	49	67.7	32.2		1.84799	2.024	36.1431	30.8638
	38ssTK1-9782	50.4	49.3	31.7	67.8	48.2	51.7	46.6	53.3		0.457347	0.937783	8.94484	14.3002
	39ssTK1-9862	33.7	66.2	7.4	92.4	25.4	74.6	6.4	93.5		0.157321	0.201036	3.07691	3.06558
	40ssTK1-9971	47.9	51.9	11.8	87.7	50.2	49.7	16	83.9		0.145785	0.188804	2.85129	2.87905
	42ssTK1-10106	52	47.8	52.4	46.6	48.3	51.6	59.5	40.4		1.03364	1.5734	20.2161	23.9926
	43ssTK1-10188	52.5	47.1	74.4	24.3	51.5	48.4	73.6	26.3		2.74681	2.63003	53.7224	40.1051
	45ssTK1-10292	51.9	47.8	54.5	44.8	52.8	47.1	64.8	35		1.12042	1.65156	21.9132	25.1845
	46ssTK1-10405	50	49.6	61.5	37.1	49.9	50	66.4	33.5		1.64442	1.98606	32.1617	30.2853
	47ssTK1-10472	52.8	46.9	62.4	36.8	51.9	48	67.1	32.7		1.50618	1.89779	29.4579	28.9393
	48ssTK1-10482	55.8	43.8	40.7	58.7	51.1	48.8	39	60.9		0.544247	0.61157	10.6444	9.32578
	49ssTK1-10573	54.5	44.9	20.5	79.2	50.1	49.9	26.8	73		0.213245	0.365658	4.17066	5.57588
	50ssTK1-10744	55.7	43.9	28.2	71.4	50.5	49.4	34.6	65.3		0.311286	0.518321	6.08817	7.90383
	52ssTK1-10929	53.1	46.3	17.8	81.9	50.3	49.6	24	75		0.189506	0.315547	3.70637	4.81174
	53ssTK1-11034	52.9	46.6	36.4	63	51.4	48.6	49.8	49.9		0.508969	0.94363	9.95446	14.3893
	54ssTK1-11094	54.6	44.9	44.5	54.8	50.2	49.7	50.8	49.1		0.66778	1.02432	13.0605	15.6197
	55ssTK1-11391	55.3	44.3	51.8	47.2	49.7	50.2	59.1	40.7		0.879157	1.4667	17.1946	22.3655
	56ssTK1-12531	52.5	47.1	55.9	43.2	49.5	50.4	62.1	37.7		1.16089	1.67716	22.7047	25.5749
	57ssTK1-13190	51.4	48.4	32	67.5	52.5	47.4	45.9	54		0.446404	0.767429	8.73082	11.7025
	58ssTK1-13586	53.8	46	40.2	59.2	50.9	49	42.1	57.8		0.580604	0.701185	11.3555	10.6923
	59ssTK1-14923	56.5	43.2	21.9	77.7	48.9	51	35.4	64.5		0.215506	0.572407	4.21488	8.72858
	20sOnly	53.6	46.1	5.6	94.2	50.6	49.3	6.3	93.6		0.0511297	0.0655784	1	1
	no	50.8	48.9	0.1	99.8	53.7	46.2	0.4	99.6		0.000964527	0.00345516	0.0188643	0.0526875

## Sheet: Figure 2a (4) all data
Figure2a: Proliferation assay
	sgRNA name	alias	offset	1st	2nd	3rd	4th	averaga
	S25	01ssTK1-870	-8675			6.75386	15.8395	11.2967
	S01	S1	-8173	7.03103	16.0017			11.5164
	S27	02ssTK1-3151	-6394			16.119	20.8533	18.4861
	S02	S2	-5678	18.4487	26.6765			22.5626
	S36	03ssTK1-4831	-4714			28.18	26.734	27.457
	S41	04ssTK1-5123	-4422			11.418	14.0678	12.7429
	S03	S3	-3964	32.3056	57.6573			44.9815
	S44	05ssTK1-5872	-3673			16.8043	20.906	18.8551
	S51	06ssTK1-6315	-3230			4.01005	4.24668	4.12836
	S58	07ssTK1-6872	-2673			24.1288	29.0224	26.5756
	S13	S13	-2451	12.3253	28.7097			20.5175
	S04	08ssTK1-7176 (S4)	-2369			5.55791	10.7727	8.1653
	S60	09ssTK1-7494	-2051			12.1994	18.7924	15.4959
	S14	S14	-1605	28.2769	54.2965			41.2867
	S61	10ssTK1-8038	-1507			7.63641	8.27783	7.95712
	S62	11ssTK1-8116	-1429			17.7094	26.958	22.3337
	S05	12ssTK1-8178 (S5)	-1367			6.16267	11.1768	8.66972
	S63	13ssTK1-8238	-1307			26.2695	29.1151	27.6923
	S64	14ssTK1-8289	-1256			10.3209	10.7385	10.5297
	S65	15ssTK1-8343	-1202			12.5334	16.0012	14.2673
	S66	16ssTK1-8427	-1118			5.30262	7.65529	6.47895
	S67	17ssTK1-8582	-963			15.6445	23.7432	19.6939
	S18	18ssTK1-8620	-925			21.3391	28.4067	24.8729
	S19	19ssTK1-8752	-793			28.5093	33.0281	30.7687
	S20	20ssTK1-8790	-755			2.56816	3.19975	2.88396
	S21	21ssTK1-8852	-693			2.4374	2.89252	2.66496
	S22	22ssTK1-8910	-635			33.4518	31.6506	32.5512
	S06	S6	-608	24.7151	40.447			32.581
	S23	23ssTK1-8961	-584			15.6123	23.8021	19.7072
	S24	24ssTK1-9032	-513			3.30729	7.81071	5.559
	S0	S0	-341	13.8035	35.9122	17.4764	16.6899	20.9705
	S26	26ssTK1-9245	-300			17.0582	18.2317	17.645
	S28	28ssTK1-9370	-175			27.1984	28.8245	28.0114
	S29	29ssTK1-9400	-145			34.7833	25.9604	30.3718
	S30	30ssTK1-9454	-91			30.9493	35.7894	33.3694
	S31	31ssTK1-9467	-78			29.4101	28.9949	29.2025
	S32	32ssTK1-9495	-50			18.2293	18.9931	18.6112
	S33	33ssTK1-9521	-24			19.8914	23.4288	21.6601
	TKex4_20s	TKex4_20s	0	1	1	1	1	1
	S34	34ssTK1-9580	35			30.6335	32.3876	31.5106
	S35	35ssTK1-9650	105			12.1407	12.9353	12.538
	S07	36ssTK1-9681	136			10.9111	12.37	11.6406
	S37	37ssTK1-9756	211			36.1431	30.8638	33.5035
	S38	38ssTK1-9782	237			8.94484	14.3002	11.6225
	S39	39ssTK1-9862	317			3.07691	3.06558	3.07124
	S40	40ssTK1-9971	426			2.85129	2.87905	2.86517
	S42	42ssTK1-10106	561			20.2161	23.9926	22.1043
	S15	S15	571	2.44589	4.29496			3.37043
	S43	43ssTK1-10188	643			53.7224	40.1051	46.9137
	S45	45ssTK1-10292	747			21.9132	25.1845	23.5488
	S46	46ssTK1-10405	860			32.1617	30.2853	31.2235
	S47	47ssTK1-10472	927			29.4579	28.9393	29.1986
	S48	48ssTK1-10482	937			10.6444	9.32578	9.98511
	S08	S8	1004	23.7496	51.6099			37.6797
	S49	49ssTK1-10573	1028			4.17066	5.57588	4.87327
	S50	50ssTK1-10744	1199			6.08817	7.90383	6.996
	S52	52ssTK1-10929	1384			3.70637	4.81174	4.25906
	S53	53ssTK1-11034	1489			9.95446	14.3893	12.1719
	S54	54ssTK1-11094	1549			13.0605	15.6197	14.3401
	S55	55ssTK1-11391	1846			17.1946	22.3655	19.7801
	S09	S9	2353	30.0586	73.1596			51.6091
	S56	56ssTK1-12531	2986			22.7047	25.5749	24.1398
	S16	S16	3305	22.3824	53.2937			37.8381
	S57	57ssTK1-13190	3645			8.73082	11.7025	10.2166
	S10	58ssTK1-13586 (S10)	4041			11.3555	10.6923	11.0239
	S17	S17	4114	16.0746	33.2749			24.6747
	S59	59ssTK1-14923	5378			4.21488	8.72858	6.47173
	S11	S11	6333	12.7057	25.9582			19.3319
	S12	S12	8612	15.2632	28.7408			22.002
	88as	88as	pnDSB	17.8789	44.3265			31.1027
		no	NTC	0.0176483	0.0337839	0.0188643	0.0526875	0.030746

## Sheet: Figure 2b
Figure 2b: AmpNGS
			reads													reads (%)
	sgRNA (alias)	sgRNA	total	WT	c.231dupC	del	ins	indel	SNV	other	in frame		sgRNA (alias)	sgRNA	offset	WT	indel mutant (in frame)	others	c.231dupC
	03ss	sgS36	102783	101569	1043	21	0	1	149	0	9		03ss	sgS36	-4714	98.8189	0.00875631	0.157614	1.01476
	07ss	sgS58	106966	105961	598	199	0	0	208	0	172		07ss	sgS58	-2673	99.0604	0.160799	0.219696	0.559056
	13ss	sgS63	98175	97683	74	43	0	169	206	0	182		13ss	sgS63	-1307	99.4989	0.185383	0.240387	0.0753756
	19ss	sgS19	109516	108574	741	36	0	1	164	0	4		19ss	sgS19	-793	99.1399	0.00365243	0.179882	0.676613
	22ss	sgS22	108221	107704	303	50	0	0	164	0	3		22ss	sgS22	-635	99.5223	0.00277211	0.194971	0.279983
	28ss	sgS28	118070	117184	613	64	0	1	208	0	10		28ss	sgS28	-175	99.2496	0.00846955	0.222749	0.519184
	30ss	sgS30	105814	104869	494	201	2	1	246	1	179		30ss	sgS30	-91	99.1069	0.169165	0.257055	0.466857
	31ss	sgS31	104567	103438	917	43	0	3	166	0	16		31ss	sgS31	-78	98.9203	0.0153012	0.18744	0.87695
	32ss	sgS32	85884	84529	1044	29	0	158	124	0	80		32ss	sgS32	-50	98.4223	0.0931489	0.268967	1.21559
	33ss	sgS33	88070	85284	2108	313	175	46	144	0	390		33ss	sgS33	-24	96.8366	0.44283	0.327013	2.39355
	34ss	sgS34	85752	83290	2187	117	0	1	157	0	94		34ss	sgS34	35	97.1289	0.109618	0.211074	2.55038
	37ss	sgS37	111744	107493	3847	207	0	0	197	0	164		37ss	sgS37	211	96.1958	0.146764	0.214777	3.44269
	43ss	sgS43	100725	97129	3404	32	0	0	160	0	4		43ss	sgS43	643	96.4299	0.00397121	0.186647	3.3795
	47ss	sgS47	96573	93716	2644	41	0	1	171	0	5		47ss	sgS47	927	97.0416	0.00517743	0.215381	2.73783
	55ss	sgS55	96655	92863	3558	34	1	1	198	0	9		55ss	sgS55	1846	96.0768	0.00931147	0.232787	3.68113
	56ss	sgS56	101408	97336	3697	199	0	0	176	0	177		56ss	sgS56	2986	95.9845	0.174542	0.195251	3.64567
	no treatment	no treatment	144151	76960	66249	59	1	2	880	0	32			no treatment		53.3885	0.0221989	0.631282	45.9581

## Sheet: Figure 2d (1) 
Figure 2d: Colony formation assay
	1st							Colony positive well (%)
		CHATM1	CHATM2	cells/well	SCM1	SCM22	cells/well	CHATM	SCM	Adjsted		sgRNAs	1st	2nd	3rd	Av	SD
	sgS3 + sgEx4_mt20s + sgS8	31	32	15	46	49	1	2.1875	49.4792	4.42105		sgS3 + sgEx4_mt20s + sgS8	4.42105	5.20325	5.22088	4.9484	0.456778
	sgS3 + sgEx4_mt20s	32	34	20	51	51	1	1.71875	53.125	3.23529		sgS3 + sgEx4_mt20s	3.23529	2.95181	2.98851	3.05854	0.154173
	sgEx4_mt20s + sgS8	20	24	20	61	49	1	1.14583	57.2917	2		sgEx4_mt20s + sgS8	2	2.37624	2.31959	2.23194	0.202855
	sgS3	1	1	50	39	43	1	0.0208333	42.7083	0.0487805		sgS3	0.0487805	0.106667	0.0289855	0.0614776	0.0403671
	sgEx4_mt20s	3	4	50	49	38	1	0.0729167	45.3125	0.16092		sgEx4_mt20s	0.16092	0.12987	0.028169	0.10632	0.0694381
	sgS8	28	22	50	36	48	1	0.520833	43.75	1.19048		sgS8	1.19048	1.22727	1.43284	1.28353	0.130607
	sgNTC	0	0	200	54	50	1	0	54.1667	0		sgNTC	0	0	0	0	0
	2nd							Colony positive well (%)
		CHATM1	CHATM2	cells/well	SCM1	SCM22	cells/well	CHATM	SCM	Adjsted
	sgS3 + sgEx4_mt20s + sgS8	33	31	15	43	39	1	2.22222	42.7083	5.20325
	sgS3 + sgEx4_mt20s	24	25	20	43	40	1	1.27604	43.2292	2.95181
	sgEx4_mt20s + sgS8	26	22	20	55	46	1	1.25	52.6042	2.37624
	sgS3	1	3	50	36	39	1	0.0416667	39.0625	0.106667
	sgEx4_mt20s	3	2	50	40	37	1	0.0520833	40.1042	0.12987
	sgS8	28	26	50	42	46	1	0.5625	45.8333	1.22727
	sgNTC	0	0	200	46	47	1	0	48.4375	0
	3rd							Colony positive well (%)
		CHATM1	CHATM2	cells/well	SCM1	SCM22	cells/well	CHATM	SCM	Adjsted
	sgS3 + sgEx4_mt20s + sgS8	32	33	15	41	42	1	2.25694	43.2292	5.22088
	sgS3 + sgEx4_mt20s	23	29	20	40	47	1	1.35417	45.3125	2.98851
	sgEx4_mt20s + sgS8	18	27	20	56	41	1	1.17188	50.5208	2.31959
	sgS3	0	1	50	38	31	1	0.0104167	35.9375	0.0289855
	sgEx4_mt20s	1	0	50	32	39	1	0.0104167	36.9792	0.028169
	sgS8	21	27	50	36	31	1	0.5	34.8958	1.43284
	sgNTC	0	0	200	46	46	1	0	47.9167	0

## Sheet: Figure 2d (2) 
Figure 2d: Colony formation assay
	1st							Colony positive well (%)
		CHATM1	CHATM2	cells/well	SCM1	SCM22	cells/well	CHATM	SCM	Adjsted		sgRNAs	1st	2nd	3rd	Av	SD	sgRNAs
	sgS14 + sgEx4_mt20s + sgS8	27	24	10	54	42	1	2.65625	50	5.3125		sgS14 + sgEx4_mt20s + sgS8	5.3125	6.9	5.75221	5.98824	0.819646	sgS14 + sgEx4_mt20s + sgS8
	sgS14 + sgEx4_mt20s	32	22	15	45	44	1	1.875	46.3542	4.04494		sgS14 + sgEx4_mt20s	4.04494	4.04984	3.90572	4.00017	0.08183	sgS14 + sgEx4_mt20s
	sgEx4_mt20s + sgS8	17	11	15	35	49	1	0.972222	43.75	2.22222		sgEx4_mt20s + sgS8	2.22222	5.12195	3.08244	3.47554	1.4893	sgEx4_mt20s + sgS8
	sgS14	0	3	30	35	42	1	0.0520833	40.1042	0.12987		sgS14	0.12987	0.222222	0.0631579	0.138417	0.0798758	sgS14
	sgEx4_mt20s	0	0	30	31	46	1	0	40.1042	0		sgEx4_mt20s	0	0.194444	0.0808081	0.0917508	0.097683	sgEx4_mt20s
	sgS8	17	22	30	38	39	1	0.677083	40.1042	1.68831		sgS8	1.68831	1.21469	0.915033	1.27268	0.389887	sgS8
	sgNTC	0	0	200	50	53	1	0	53.6458	0		sgNTC	0	0	0	0	0	NTC
								Colony positive well (%)
	2nd	CHATM1	CHATM2	cells/well	SCM1	SCM22	cells/well	CHATM	SCM	Adjsted
	sgS14 + sgEx4_mt20s + sgS8	38	31	10	49	51	1	3.59375	52.0833	6.9
	sgS14 + sgEx4_mt20s	36	29	15	51	56	1	2.25694	55.7292	4.04984
	sgEx4_mt20s + sgS8	31	32	15	39	43	1	2.1875	42.7083	5.12195
	sgS14	11	13	100	49	59	1	0.125	56.25	0.222222
	sgEx4_mt20s	11	10	100	54	54	1	0.109375	56.25	0.194444
	sgS8	24	19	30	62	56	1	0.746528	61.4583	1.21469
	sgNTC	0	0	200	49	48	1	0	50.5208	0
								Colony positive well (%)
	3rd	CHATM1	CHATM2	cells/well	SCM1	SCM22	cells/well	CHATM	SCM	Adjsted
	sgS14 + sgEx4_mt20s + sgS8	30	35	10	62	51	1	3.38542	58.8542	5.75221
	sgS14 + sgEx4_mt20s	28	30	15	56	43	1	2.01389	51.5625	3.90572
	sgEx4_mt20s + sgS8	20	23	15	47	46	1	1.49306	48.4375	3.08244
	sgS14	3	3	100	45	50	1	0.03125	49.4792	0.0631579
	sgEx4_mt20s	4	4	100	49	50	1	0.0416667	51.5625	0.0808081
	sgS8	19	9	30	47	55	1	0.486111	53.125	0.915033
	sgNTC	0	0	200	56	54	1	0	57.2917	0

[truncated: 36 more sheets: Figure 2d (3) , Figure 2d (4) all data, Figure 3c, Figure 3e, Figure 3g, Figure 4b, Figure 4f, Figure 4h, Figure 4i, Figure 5b, Figure 5d, Figure 5e, Figure 6a, Figure 6b, Figure 6c, Figure 6d, Figure 6e, Figure 6f, Figure 7, Figure 8A …]
